# Supplementary material for: N-(3-Meth­oxy­benzo­yl)-4-methyl­benzene­sulfonamide
Source: Acta Crystallogr Sect E Struct Rep Online. 2013 Jul 17;69(Pt 8):o1263. doi: 10.1107/S1600536813019107 (PMC3793760; doi:10.1107/S1600536813019107)
Supplement: Supplementary file 1 [file e-69-o1263-sup1.cif]

##############################################################################
#                                                                            #
# This CIF contains the data in a paper accepted for publication in          #
# Acta Crystallographica Section E. It conforms to the requirements of       #
# Notes for Authors for Acta Crystallographica Section E, and has been       #
# peer reviewed under the auspices of the IUCr Commission on Journals.       #
#                                                                            #
# Full details of the Crystallographic Information File format               #
# are given in the paper "The Crystallographic Information File (CIF):       #
# a New Standard Archive File for Crystallography" by S. R. Hall, F. H.      #
# Allen and I. D. Brown [Acta Cryst. (1991), A47, 655-685].                  #
#                                                                            #
# The current version of the core CIF dictionary is obtainable from          #
# ftp://ftp.iucr.org/pub/cif_core.dic.                                       #
#                                                                            #
# Software is freely available for graphical display of the structure(s)     #
# in this CIF. For information consult the CIF software page                 #
# http://www.iucr.org/resources/cif/software.                                #
#                                                                            #
# This file may be used for bona fide research purposes within the           #
# scientific community so long as proper attribution is given to the journal # 
# article from which it was obtained.                                        #
#                                                                            #
##############################################################################
data_I
_audit_creation_method     SHELXL-97
_chemical_name_systematic
;
<i>N</i>-(3-Methoxybenzoyl)-4-methylbenzenesulfonamide
;
_chemical_name_common     ?
_chemical_formula_moiety     'C15 H15 N O4 S'
_chemical_formula_sum     'C15 H15 N O4 S'
_chemical_formula_iupac     'C15 H15 N O4 S'
_chemical_formula_weight     305.34
_chemical_melting_point     405
_symmetry_cell_setting     triclinic
_symmetry_space_group_name_H-M     'P -1'
_symmetry_space_group_name_hall     '-P 1'
loop_
    _symmetry_equiv_pos_as_xyz
    'x, y, z'
    '-x, -y, -z'
_cell_length_a     9.2474(7)
_cell_length_b     9.6660(6)
_cell_length_c     9.8764(8)
_cell_angle_alpha     70.268(6)
_cell_angle_beta     64.052(8)
_cell_angle_gamma     86.231(5)
_cell_volume     743.69(11)
_cell_formula_units_Z     2
_cell_measurement_reflns_used     1123
_cell_measurement_theta_min     2.4
_cell_measurement_theta_max     25.0
_cell_measurement_temperature     293(2)
_cell_special_details     Prism
_exptl_crystal_description     prism
_exptl_crystal_colour     colourless
_exptl_crystal_size_max     0.35
_exptl_crystal_size_mid     0.28
_exptl_crystal_size_min     0.22
_exptl_crystal_density_diffrn     1.364
_exptl_crystal_density_meas     ?
_exptl_crystal_density_method     'not measured'
_exptl_crystal_F_000     320
_exptl_absorpt_coefficient_mu     0.232
_exptl_absorpt_correction_type     multi-scan
_exptl_absorpt_process_details     '(SADABS; Bruker, 2009)'
_exptl_absorpt_correction_T_min     0.925
_exptl_absorpt_correction_T_max     0.950
_exptl_special_details     ?
_diffrn_ambient_temperature     293(2)
_diffrn_radiation_type     MoK\a
_diffrn_radiation_wavelength     0.71073
_diffrn_radiation_source     'fine-focus sealed tube'
_diffrn_radiation_monochromator     graphite
_diffrn_measurement_device_type     'Bruker APEXII'
_diffrn_measurement_method     'phi and \w scans'
_diffrn_detector_area_resol_mean     ?
_diffrn_reflns_number     11424
_diffrn_reflns_av_R_equivalents     0.0368
_diffrn_reflns_av_sigmaI/netI     0.0252
_diffrn_reflns_theta_min     2.44
_diffrn_reflns_theta_max     25.00
_diffrn_reflns_theta_full     25.00
_diffrn_measured_fraction_theta_max     1.000
_diffrn_measured_fraction_theta_full     1.000
_diffrn_reflns_limit_h_min     -10
_diffrn_reflns_limit_h_max     10
_diffrn_reflns_limit_k_min     -11
_diffrn_reflns_limit_k_max     11
_diffrn_reflns_limit_l_min     -11
_diffrn_reflns_limit_l_max     11
_diffrn_standards_number     3
_diffrn_standards_interval_count     1
_diffrn_standards_interval_time     ?
_diffrn_standards_decay_%     10
_refine_special_details
;
Refinement of <i>F</i>^2^ against ALL reflections. The weighted <i>R</i>-factor
<i>wR</i> and goodness of fit <i>S</i> are based on <i>F</i>^2^, conventional
<i>R</i>-factors <i>R</i> are based on <i>F</i>, with <i>F</i> set to zero for
negative <i>F</i>^2^. The threshold expression of <i>F</i>^2^ >
2\s(<i>F</i>^2^) is used only for calculating <i>R</i>-factors(gt) <i>etc</i>.
and is not relevant to the choice of reflections for refinement.
<i>R</i>-factors based on <i>F</i>^2^ are statistically about twice as large
as those based on <i>F</i>, and <i>R</i>- factors based on ALL data will be
even larger.
;
_reflns_number_total     2610
_reflns_number_gt     2212
_reflns_threshold_expression     I>2\s(I)
_refine_ls_structure_factor_coef     Fsqd
_refine_ls_matrix_type     full
_refine_ls_R_factor_all     0.0461
_refine_ls_R_factor_gt     0.0394
_refine_ls_wR_factor_gt     0.1049
_refine_ls_wR_factor_ref     0.1121
_refine_ls_goodness_of_fit_ref     1.057
_refine_ls_restrained_S_all     1.057
_refine_ls_number_reflns     2610
_refine_ls_number_parameters     196
_refine_ls_number_restraints     0
_refine_ls_hydrogen_treatment     mixed
_refine_ls_weighting_scheme     calc
_refine_ls_weighting_details
         'calc w=1/[\s^2^(Fo^2^)+(0.0515P)^2^+0.1940P] where P=(Fo^2^+2Fc^2^)/3'
_atom_sites_solution_hydrogens     geom
_atom_sites_solution_primary     direct
_atom_sites_solution_secondary     difmap
_refine_ls_shift/su_max     0.046
_refine_ls_shift/su_mean     0.003
_refine_diff_density_max     0.275
_refine_diff_density_min     -0.247
_refine_ls_extinction_method     none
_refine_ls_extinction_coef     ?
loop_
    _atom_type_symbol
    _atom_type_description
    _atom_type_scat_dispersion_real
    _atom_type_scat_dispersion_imag
    _atom_type_scat_source
    'C' 'C' 0.0033 0.0016
                         'International Tables Vol C Tables 4.2.6.8 and 6.1.1.4'
    'H' 'H' 0.0000 0.0000
                         'International Tables Vol C Tables 4.2.6.8 and 6.1.1.4'
    'N' 'N' 0.0061 0.0033
                         'International Tables Vol C Tables 4.2.6.8 and 6.1.1.4'
    'O' 'O' 0.0106 0.0060
                         'International Tables Vol C Tables 4.2.6.8 and 6.1.1.4'
    'S' 'S' 0.1246 0.1234
                         'International Tables Vol C Tables 4.2.6.8 and 6.1.1.4'
_computing_data_collection     'APEX2 (Bruker, 2009)'
_computing_cell_refinement     'APEX2 and SAINT-Plus (Bruker, 2009)'
_computing_data_reduction     'SAINT-Plus and XPREP (Bruker, 2009)'
_computing_structure_solution     'SHELXS97 (Sheldrick, 2008)'
_computing_structure_refinement     'SHELXL97 (Sheldrick, 2008)'
_computing_molecular_graphics     'Mercury (Macrae <i>et al.</i>, 2008)'
_computing_publication_material     'SHELXL97 (Sheldrick, 2008)'
loop_
    _atom_site_type_symbol
    _atom_site_label
    _atom_site_fract_x
    _atom_site_fract_y
    _atom_site_fract_z
    _atom_site_U_iso_or_equiv
    _atom_site_adp_type
    _atom_site_calc_flag
    _atom_site_refinement_flags
    _atom_site_occupancy
    _atom_site_symmetry_multiplicity
    _atom_site_disorder_assembly
    _atom_site_disorder_group
    H HN1 0.159(2) 0.588(2) 0.975(3) 0.051(6) Uiso d . 1 1 . .
    C C1 0.1161(2) 0.8457(2) 0.6955(2) 0.0476(5) Uani d . 1 1 . .
    C C2 -0.0258(2) 0.8795(3) 0.8029(2) 0.0613(6) Uani d . 1 1 . .
    H H2 -0.0909 0.8073 0.8997 0.074 Uiso calc R 1 1 . .
    C C3 -0.0693(3) 1.0213(3) 0.7648(3) 0.0662(6) Uani d . 1 1 . .
    H H3 -0.1646 1.0442 0.8371 0.079 Uiso calc R 1 1 . .
    C C4 0.0256(2) 1.1310(2) 0.6209(3) 0.0564(5) Uani d . 1 1 . .
    C C5 0.1653(2) 1.0931(2) 0.5154(2) 0.0553(5) Uani d . 1 1 . .
    H H5 0.2292 1.1646 0.4174 0.066 Uiso calc R 1 1 . .
    C C6 0.2129(2) 0.9520(2) 0.5511(2) 0.0518(5) Uani d . 1 1 . .
    H H6 0.3084 0.9291 0.4791 0.062 Uiso calc R 1 1 . .
    C C7 -0.0228(3) 1.2854(3) 0.5835(3) 0.0798(7) Uani d . 1 1 . .
    H H7A -0.1380 1.2822 0.6220 0.120 Uiso calc R 1 1 . .
    H H7B 0.0286 1.3360 0.4696 0.120 Uiso calc R 1 1 . .
    H H7C 0.0098 1.3368 0.6350 0.120 Uiso calc R 1 1 . .
    C C8 0.3499(2) 0.7247(2) 0.8738(2) 0.0482(5) Uani d . 1 1 . .
    C C9 0.3856(2) 0.6830(2) 1.0147(2) 0.0446(4) Uani d . 1 1 . .
    C C10 0.3358(2) 0.5448(2) 1.1356(2) 0.0513(5) Uani d . 1 1 . .
    H H10 0.2709 0.4755 1.1353 0.062 Uiso calc R 1 1 . .
    C C11 0.3844(2) 0.5127(2) 1.2554(2) 0.0554(5) Uani d . 1 1 . .
    H H11 0.3525 0.4203 1.3357 0.066 Uiso calc R 1 1 . .
    C C12 0.4792(2) 0.6145(2) 1.2591(2) 0.0519(5) Uani d . 1 1 . .
    H H12 0.5105 0.5910 1.3411 0.062 Uiso calc R 1 1 . .
    C C13 0.5272(2) 0.7517(2) 1.1398(2) 0.0508(5) Uani d . 1 1 . .
    C C14 0.4814(2) 0.7857(2) 1.0170(2) 0.0512(5) Uani d . 1 1 . .
    H H14 0.5150 0.8777 0.9361 0.061 Uiso calc R 1 1 . .
    C C15 0.6780(3) 0.8309(3) 1.2494(3) 0.0782(7) Uani d . 1 1 . .
    H H15A 0.5879 0.8074 1.3536 0.117 Uiso calc R 1 1 . .
    H H15B 0.7428 0.9162 1.2284 0.117 Uiso calc R 1 1 . .
    H H15C 0.7421 0.7488 1.2462 0.117 Uiso calc R 1 1 . .
    N N1 0.2204(2) 0.6435(2) 0.8917(2) 0.0519(4) Uani d . 1 1 . .
    O O1 0.03105(19) 0.56323(17) 0.81816(17) 0.0674(4) Uani d . 1 1 . .
    O O2 0.30852(18) 0.65075(17) 0.60995(16) 0.0643(4) Uani d . 1 1 . .
    O O3 0.42784(17) 0.82263(17) 0.74840(17) 0.0633(4) Uani d . 1 1 . .
    O O4 0.6206(2) 0.86118(18) 1.13085(19) 0.0731(5) Uani d . 1 1 . .
    S S1 0.17181(6) 0.66553(6) 0.74433(6) 0.05142(19) Uani d . 1 1 . .
loop_
    _atom_site_aniso_label
    _atom_site_aniso_U_11
    _atom_site_aniso_U_22
    _atom_site_aniso_U_33
    _atom_site_aniso_U_12
    _atom_site_aniso_U_13
    _atom_site_aniso_U_23
    C1 0.0453(10) 0.0573(12) 0.0412(10) 0.0008(8) -0.0216(8) -0.0141(9)
    C2 0.0511(12) 0.0712(15) 0.0451(11) -0.0006(10) -0.0140(9) -0.0093(10)
    C3 0.0524(12) 0.0811(17) 0.0590(13) 0.0133(11) -0.0192(11) -0.0256(12)
    C4 0.0553(12) 0.0622(13) 0.0619(13) 0.0095(10) -0.0341(11) -0.0227(11)
    C5 0.0562(12) 0.0537(12) 0.0494(11) -0.0019(9) -0.0231(10) -0.0091(9)
    C6 0.0478(11) 0.0584(12) 0.0427(10) 0.0014(9) -0.0168(9) -0.0134(9)
    C7 0.0820(17) 0.0748(17) 0.0900(18) 0.0235(14) -0.0445(15) -0.0313(14)
    C8 0.0462(10) 0.0508(11) 0.0453(11) 0.0046(9) -0.0213(9) -0.0124(9)
    C9 0.0416(10) 0.0490(11) 0.0425(10) 0.0064(8) -0.0192(8) -0.0144(8)
    C10 0.0537(11) 0.0480(11) 0.0516(11) 0.0014(9) -0.0252(9) -0.0133(9)
    C11 0.0625(13) 0.0487(12) 0.0494(11) 0.0032(9) -0.0274(10) -0.0064(9)
    C12 0.0522(11) 0.0606(13) 0.0453(11) 0.0097(9) -0.0257(9) -0.0163(9)
    C13 0.0486(11) 0.0543(12) 0.0526(11) 0.0042(9) -0.0259(9) -0.0171(9)
    C14 0.0518(11) 0.0492(11) 0.0501(11) 0.0008(9) -0.0254(9) -0.0094(9)
    C15 0.0851(17) 0.0866(18) 0.0832(17) -0.0041(14) -0.0573(15) -0.0237(14)
    N1 0.0531(10) 0.0574(11) 0.0395(9) -0.0067(8) -0.0228(8) -0.0048(8)
    O1 0.0801(10) 0.0657(10) 0.0571(9) -0.0210(8) -0.0398(8) -0.0038(7)
    O2 0.0778(10) 0.0666(10) 0.0472(8) 0.0167(8) -0.0259(7) -0.0220(7)
    O3 0.0605(9) 0.0685(10) 0.0493(8) -0.0100(7) -0.0258(7) -0.0015(7)
    O4 0.0847(11) 0.0708(11) 0.0749(10) -0.0137(8) -0.0520(9) -0.0113(8)
    S1 0.0595(3) 0.0537(3) 0.0418(3) -0.0022(2) -0.0265(2) -0.0105(2)
_geom_special_details
;
All s.u.'s (except the s.u. in the dihedral angle between two l.s. planes) are
estimated using the full covariance matrix. The cell s.u.'s are taken into
account individually in the estimation of s.u.'s in distances, angles and
torsion angles; correlations between s.u.'s in cell parameters are only used
when they are defined by crystal symmetry. An approximate (isotropic)
treatment of cell s.u.'s is used for estimating s.u.'s involving l.s. planes.
;
loop_
    _geom_bond_atom_site_label_1
    _geom_bond_atom_site_label_2
    _geom_bond_site_symmetry_2
    _geom_bond_distance
    _geom_bond_publ_flag
    C1 C6 . 1.381(3) ?
    C1 C2 . 1.383(3) ?
    C1 S1 . 1.750(2) ?
    C2 C3 . 1.377(3) ?
    C2 H2 . 0.9300 ?
    C3 C4 . 1.389(3) ?
    C3 H3 . 0.9300 ?
    C4 C5 . 1.380(3) ?
    C4 C7 . 1.500(3) ?
    C5 C6 . 1.383(3) ?
    C5 H5 . 0.9300 ?
    C6 H6 . 0.9300 ?
    C7 H7A . 0.9600 ?
    C7 H7B . 0.9600 ?
    C7 H7C . 0.9600 ?
    C8 O3 . 1.211(2) ?
    C8 N1 . 1.388(2) ?
    C8 C9 . 1.488(3) ?
    C9 C14 . 1.386(3) ?
    C9 C10 . 1.394(3) ?
    C10 C11 . 1.378(3) ?
    C10 H10 . 0.9300 ?
    C11 C12 . 1.380(3) ?
    C11 H11 . 0.9300 ?
    C12 C13 . 1.381(3) ?
    C12 H12 . 0.9300 ?
    C13 O4 . 1.366(2) ?
    C13 C14 . 1.385(3) ?
    C14 H14 . 0.9300 ?
    C15 O4 . 1.426(3) ?
    C15 H15A . 0.9600 ?
    C15 H15B . 0.9600 ?
    C15 H15C . 0.9600 ?
    N1 S1 . 1.6477(16) ?
    N1 HN1 . 0.79(2) ?
    O1 S1 . 1.4338(15) ?
    O2 S1 . 1.4199(15) ?
loop_
    _geom_angle_atom_site_label_1
    _geom_angle_atom_site_label_2
    _geom_angle_atom_site_label_3
    _geom_angle_site_symmetry_1
    _geom_angle_site_symmetry_3
    _geom_angle
    _geom_angle_publ_flag
    C6 C1 C2 . . 120.7(2) ?
    C6 C1 S1 . . 120.07(15) ?
    C2 C1 S1 . . 119.19(15) ?
    C3 C2 C1 . . 119.2(2) ?
    C3 C2 H2 . . 120.4 ?
    C1 C2 H2 . . 120.4 ?
    C2 C3 C4 . . 121.5(2) ?
    C2 C3 H3 . . 119.3 ?
    C4 C3 H3 . . 119.3 ?
    C5 C4 C3 . . 117.8(2) ?
    C5 C4 C7 . . 121.7(2) ?
    C3 C4 C7 . . 120.5(2) ?
    C4 C5 C6 . . 121.92(19) ?
    C4 C5 H5 . . 119.0 ?
    C6 C5 H5 . . 119.0 ?
    C1 C6 C5 . . 118.76(19) ?
    C1 C6 H6 . . 120.6 ?
    C5 C6 H6 . . 120.6 ?
    C4 C7 H7A . . 109.5 ?
    C4 C7 H7B . . 109.5 ?
    H7A C7 H7B . . 109.5 ?
    C4 C7 H7C . . 109.5 ?
    H7A C7 H7C . . 109.5 ?
    H7B C7 H7C . . 109.5 ?
    O3 C8 N1 . . 120.27(18) ?
    O3 C8 C9 . . 123.41(17) ?
    N1 C8 C9 . . 116.31(16) ?
    C14 C9 C10 . . 120.02(17) ?
    C14 C9 C8 . . 116.76(17) ?
    C10 C9 C8 . . 123.10(17) ?
    C11 C10 C9 . . 118.92(18) ?
    C11 C10 H10 . . 120.5 ?
    C9 C10 H10 . . 120.5 ?
    C10 C11 C12 . . 121.46(19) ?
    C10 C11 H11 . . 119.3 ?
    C12 C11 H11 . . 119.3 ?
    C11 C12 C13 . . 119.41(18) ?
    C11 C12 H12 . . 120.3 ?
    C13 C12 H12 . . 120.3 ?
    O4 C13 C12 . . 124.67(18) ?
    O4 C13 C14 . . 115.23(18) ?
    C12 C13 C14 . . 120.10(18) ?
    C13 C14 C9 . . 120.09(18) ?
    C13 C14 H14 . . 120.0 ?
    C9 C14 H14 . . 120.0 ?
    O4 C15 H15A . . 109.5 ?
    O4 C15 H15B . . 109.5 ?
    H15A C15 H15B . . 109.5 ?
    O4 C15 H15C . . 109.5 ?
    H15A C15 H15C . . 109.5 ?
    H15B C15 H15C . . 109.5 ?
    C8 N1 S1 . . 123.04(14) ?
    C8 N1 HN1 . . 122.9(15) ?
    S1 N1 HN1 . . 113.9(15) ?
    C13 O4 C15 . . 118.08(17) ?
    O2 S1 O1 . . 118.61(10) ?
    O2 S1 N1 . . 109.61(9) ?
    O1 S1 N1 . . 103.41(9) ?
    O2 S1 C1 . . 109.64(9) ?
    O1 S1 C1 . . 109.03(9) ?
    N1 S1 C1 . . 105.68(9) ?
loop_
    _geom_torsion_atom_site_label_1
    _geom_torsion_atom_site_label_2
    _geom_torsion_atom_site_label_3
    _geom_torsion_atom_site_label_4
    _geom_torsion_site_symmetry_1
    _geom_torsion_site_symmetry_2
    _geom_torsion_site_symmetry_3
    _geom_torsion_site_symmetry_4
    _geom_torsion
    _geom_torsion_publ_flag
    C6 C1 C2 C3 . . . . -0.4(3) ?
    S1 C1 C2 C3 . . . . 179.73(17) ?
    C1 C2 C3 C4 . . . . 0.2(3) ?
    C2 C3 C4 C5 . . . . 0.7(3) ?
    C2 C3 C4 C7 . . . . -178.8(2) ?
    C3 C4 C5 C6 . . . . -1.4(3) ?
    C7 C4 C5 C6 . . . . 178.2(2) ?
    C2 C1 C6 C5 . . . . -0.2(3) ?
    S1 C1 C6 C5 . . . . 179.63(14) ?
    C4 C5 C6 C1 . . . . 1.1(3) ?
    O3 C8 C9 C14 . . . . 18.3(3) ?
    N1 C8 C9 C14 . . . . -162.34(17) ?
    O3 C8 C9 C10 . . . . -157.8(2) ?
    N1 C8 C9 C10 . . . . 21.6(3) ?
    C14 C9 C10 C11 . . . . -0.5(3) ?
    C8 C9 C10 C11 . . . . 175.44(17) ?
    C9 C10 C11 C12 . . . . 0.7(3) ?
    C10 C11 C12 C13 . . . . -0.2(3) ?
    C11 C12 C13 O4 . . . . 179.91(19) ?
    C11 C12 C13 C14 . . . . -0.6(3) ?
    O4 C13 C14 C9 . . . . -179.59(17) ?
    C12 C13 C14 C9 . . . . 0.8(3) ?
    C10 C9 C14 C13 . . . . -0.3(3) ?
    C8 C9 C14 C13 . . . . -176.47(17) ?
    O3 C8 N1 S1 . . . . 4.2(3) ?
    C9 C8 N1 S1 . . . . -175.21(13) ?
    C12 C13 O4 C15 . . . . 2.4(3) ?
    C14 C13 O4 C15 . . . . -177.17(19) ?
    C8 N1 S1 O2 . . . . 54.03(19) ?
    C8 N1 S1 O1 . . . . -178.56(16) ?
    C8 N1 S1 C1 . . . . -64.03(18) ?
    C6 C1 S1 O2 . . . . -7.39(19) ?
    C2 C1 S1 O2 . . . . 172.45(15) ?
    C6 C1 S1 O1 . . . . -138.75(16) ?
    C2 C1 S1 O1 . . . . 41.08(18) ?
    C6 C1 S1 N1 . . . . 110.66(17) ?
    C2 C1 S1 N1 . . . . -69.50(17) ?
loop_
    _geom_hbond_atom_site_label_D
    _geom_hbond_atom_site_label_H
    _geom_hbond_atom_site_label_A
    _geom_hbond_site_symmetry_A
    _geom_hbond_distance_DH
    _geom_hbond_distance_HA
    _geom_hbond_distance_DA
    _geom_hbond_angle_DHA
    N1 HN1 O1 2_567 0.79(2) 2.14(2) 2.920(2) 170(2)
    C15 H15B Cg1 2_677 0.96 2.77 3.576(3) 141
    C7 H7A Cg2 2_577 0.96 2.94 3.753(3) 143
_iucr_refine_instructions_details
;
TITL RED in P-1 #2
CELL  0.71073   9.2474   9.6660   9.8764   70.268   64.052   86.231
ZERR     2.00   0.0007   0.0006   0.0008    0.006    0.008    0.005
LATT   1
SFAC  C    H    N    O    S
UNIT  30   30   2    8    2
MERG   2
OMIT     -2.00 50.00
ACTA
CONF
BOND $H
TEMP 20
FMAP   2
PLAN   5
BOND
L.S.   4
WGHT      0.0515      0.1940
FVAR       9.70965
HTAB N1 O1_$1
EQIV $1  -x,-y+1,-z+2
HN1   2    0.158140    0.585429    0.977265    11.00000    0.05477
MOLE    1
C1    1    0.116119    0.845625    0.695476    11.00000    0.04558    0.05779 =
         0.04185   -0.01447   -0.02194    0.00079
C2    1   -0.025881    0.879395    0.803048    11.00000    0.05134    0.07188 =
         0.04486   -0.00953   -0.01403   -0.00067
AFIX  43
H2    2   -0.091034    0.807175    0.899849    11.00000   -1.20000
AFIX   0
C3    1   -0.069434    1.021286    0.764897    11.00000    0.05285    0.08105 =
         0.05895   -0.02529   -0.01940    0.01332
AFIX  43
H3    2   -0.164654    1.044173    0.837185    11.00000   -1.20000
AFIX   0
C4    1    0.025689    1.131139    0.620764    11.00000    0.05622    0.06222 =
         0.06212   -0.02237   -0.03456    0.00950
C5    1    0.165536    1.093249    0.515208    11.00000    0.05656    0.05395 =
         0.05010   -0.00907   -0.02343   -0.00169
AFIX  43
H5    2    0.229564    1.164779    0.417310    11.00000   -1.20000
AFIX   0
C6    1    0.213042    0.952016    0.550940    11.00000    0.04800    0.05827 =
         0.04285   -0.01310   -0.01671    0.00126
AFIX  43
H6    2    0.308485    0.929077    0.478993    11.00000   -1.20000
AFIX   0
C7    1   -0.022808    1.285526    0.583630    11.00000    0.08192    0.07479 =
         0.09079   -0.03162   -0.04475    0.02387
AFIX 137
H7A   2   -0.138124    1.282320    0.623621    11.00000   -1.50000
H7B   2    0.027334    1.335762    0.469659    11.00000   -1.50000
H7C   2    0.011320    1.337327    0.633840    11.00000   -1.50000
AFIX   0
C8    1    0.349992    0.724728    0.873654    11.00000    0.04677    0.05076 =
         0.04546   -0.01194   -0.02167    0.00417
C9    1    0.385636    0.682905    1.014842    11.00000    0.04213    0.04894 =
         0.04285   -0.01417   -0.01942    0.00604
C10   1    0.335735    0.544658    1.135577    11.00000    0.05417    0.04773 =
         0.05179   -0.01307   -0.02529    0.00155
AFIX  43
H10   2    0.270829    0.475398    1.135203    11.00000   -1.20000
AFIX   0
C11   1    0.384338    0.512464    1.255535    11.00000    0.06307    0.04876 =
         0.04950   -0.00651   -0.02770    0.00342
AFIX  43
H11   2    0.352522    0.420071    1.335794    11.00000   -1.20000
AFIX   0
C12   1    0.479253    0.614465    1.259082    11.00000    0.05237    0.06094 =
         0.04559   -0.01609   -0.02576    0.00963
AFIX  43
H12   2    0.510591    0.590918    1.341140    11.00000   -1.20000
AFIX   0
C13   1    0.527351    0.751828    1.139779    11.00000    0.04946    0.05402 =
         0.05286   -0.01693   -0.02640    0.00440
C14   1    0.481556    0.786012    1.016808    11.00000    0.05267    0.04925 =
         0.05036   -0.00976   -0.02576    0.00085
AFIX  43
H14   2    0.515110    0.877930    0.935785    11.00000   -1.20000
AFIX   0
C15   1    0.677933    0.830994    1.249555    11.00000    0.08485    0.08670 =
         0.08295   -0.02375   -0.05670   -0.00408
AFIX 137
H15A  2    0.587609    0.806533    1.353713    11.00000   -1.50000
H15B  2    0.741761    0.916582    1.229249    11.00000   -1.50000
H15C  2    0.742935    0.749476    1.245695    11.00000   -1.50000
AFIX   0
N1    3    0.220347    0.643277    0.891928    11.00000    0.05347    0.05711 =
         0.04022   -0.00515   -0.02325   -0.00590
O1    4    0.031165    0.563127    0.818115    11.00000    0.08089    0.06534 =
         0.05684   -0.00354   -0.04022   -0.02065
O2    4    0.308579    0.650689    0.609957    11.00000    0.07844    0.06686 =
         0.04787   -0.02204   -0.02681    0.01733
O3    4    0.428008    0.822608    0.748302    11.00000    0.06081    0.06886 =
         0.04940   -0.00186   -0.02594   -0.00970
O4    4    0.620695    0.861302    1.130652    11.00000    0.08387    0.07150 =
         0.07413   -0.01108   -0.05105   -0.01363
S1    5    0.171823    0.665519    0.744316    11.00000    0.05936    0.05376 =
         0.04178   -0.01053   -0.02637   -0.00211
HKLF 4
REM Highest difference peak  0.287,  deepest hole -0.250,  1-sigma level  0.038
REM  RED in P-1 #2
REM R1 =  0.0399 for   2212 Fo > 4sig(Fo)  and  0.0464 for all   2610 data
REM    196 parameters refined using      1 restraints
END
;
data_global
_journal_date_recd_electronic     2013-06-30
_journal_date_accepted     2013-07-10
_journal_name_full     'Acta Crystallographica, Section E'
_journal_year     2013
_journal_volume     69
_journal_issue      8
_journal_page_first     o1263
_journal_page_last     o1263
_journal_paper_category     QO
_journal_paper_doi     10.1107/S1600536813019107
_journal_coeditor_code     BG2511
_publ_contact_author_name     'P. A. Suchetan'
_publ_contact_author_address
;
Department of Studies and Research in Chemistry, U.C.S.,
Tumkur University, Tumkur
Karnataka 572 103, India
;
_publ_contact_author_email     'pasuchetan@yahoo.co.in'
_publ_contact_author_fax     ?
_publ_contact_author_phone     '+919844800816'
_publ_section_title
;
<i>N</i>-(3-Methoxybenzoyl)-4-methylbenzenesulfonamide
;
loop_
    _publ_author_name
    _publ_author_footnote
    _publ_author_address
    'Sreenivasa, S.' .
;
Department of Studies and Research in Chemistry
Tumkur University, Tumkur
Karnataka 572 103, India
;
    'Palakshamurthy, B. S.' .
;
Department of Studies and Research in Physics, U.C.S.
Tumkur University, Tumkur
Karnataka 572 103, India
;
    'Lohith, T. N.' .
;
University College of Science
Tumkur University, Tumkur, India
;
    'Mohan, N. R.' .
;
Department of Studies and Research in Chemistry
Tumkur University, Tumkur
Karnataka 572 103, India
;
    'Vijith Kumar' .
;
Soild State and Structural Chemistry Unit, Indian Institute of Science,
Bangalore, India
;
    'Suchetan, P. A.' .
;
Department of Studies and Research in Chemistry, U.C.S.
Tumkur University, Tumkur
Karnataka 572 103, India
;
_publ_section_synopsis     .
