# Supplementary material for: N-(3-Meth­oxy­benzo­yl)-4-methyl­benzene­sulfonamide
Source: Acta Crystallogr Sect E Struct Rep Online. 2013 Jul 17;69(Pt 8):o1263. doi: 10.1107/S1600536813019107 (PMC3793760; doi:10.1107/S1600536813019107)
Supplement: Supplementary file 2 [file e-69-o1263-Isup2.hkl]

#
# h,k,l, Fc-squared, Fo-squared, sigma(Fo-squared) and status flag
#
data_I
_shelx_title ' RED in P-1 2'
_shelx_refln_list_code          4
_shelx_F_calc_maximum      104.19
_exptl_crystal_F_000       320.00
_reflns_d_resolution_high  0.8409
 
loop_
 _symmetry_equiv_pos_as_xyz
 'x, y, z'
 '-x, -y, -z'
 
_cell_length_a     9.2474
_cell_length_b     9.6660
_cell_length_c     9.8764
_cell_angle_alpha  70.268
_cell_angle_beta   64.052
_cell_angle_gamma  86.231
 
_shelx_F_squared_multiplier     1.000
 
loop_
 _refln_index_h
 _refln_index_k
 _refln_index_l
 _refln_F_squared_calc
 _refln_F_squared_meas
 _refln_F_squared_sigma
 _refln_observed_status
   1   0   0       22.47       24.97      1.07 o
   2   0   0      413.22      457.45      5.83 o
   3   0   0       59.01       63.22      1.63 o
   4   0   0        1.46        2.76      0.37 o
   5   0   0      268.43      272.75      6.11 o
   6   0   0      371.88      381.50      8.02 o
   7   0   0       17.81       20.03      1.64 o
   8   0   0        1.15        0.77      0.40 o
   9   0   0        5.26        5.23      0.93 o
  -9   1   0       10.24       12.13      2.10 o
  -8   1   0        0.03       -0.38      0.52 o
  -7   1   0        6.00        5.54      0.87 o
  -6   1   0       86.23       81.65      3.15 o
  -5   1   0       31.12       35.78      2.83 o
  -4   1   0      201.49      203.37      4.86 o
  -3   1   0      167.36      197.80      8.04 o
  -2   1   0        8.73       13.70      1.20 o
  -1   1   0      881.80      898.13      5.44 o
   1   1   0     5040.96     4854.07     39.24 o
   2   1   0      337.10      306.05      2.85 o
   3   1   0        2.11        2.33      0.19 o
   4   1   0      270.39      246.26      5.15 o
   5   1   0       47.47       46.67      1.36 o
   6   1   0       61.11       56.69      2.31 o
   7   1   0       18.35       16.23      1.71 o
   8   1   0        0.90        0.42      0.33 o
   9   1   0        0.14        0.39      0.41 o
  -9   2   0       10.80        8.93      1.30 o
  -8   2   0       18.91       19.08      1.89 o
  -7   2   0      102.65      107.79      4.76 o
  -6   2   0       25.39       25.27      2.10 o
  -5   2   0       79.70       60.61      5.90 o
  -4   2   0        6.02        8.85      0.85 o
  -3   2   0      134.43      145.02      4.08 o
  -2   2   0      183.19      195.71      2.15 o
  -1   2   0     8798.47     8524.86     68.27 o
   0   2   0     1051.66     1021.00      7.01 o
   1   2   0     1478.31     1394.61      7.70 o
   2   2   0       30.43       28.86      0.76 o
   3   2   0      159.98      170.38      2.20 o
   4   2   0        0.92        0.41      0.15 o
   5   2   0      116.64      120.48      4.05 o
   6   2   0      350.79      356.06     15.64 o
   7   2   0      224.59      238.29     13.99 o
   8   2   0       42.06       40.76      2.47 o
   9   2   0        4.68        2.60      1.12 o
  -9   3   0        4.57        4.56      1.06 o
  -8   3   0        0.08       -0.56      0.94 o
  -7   3   0       18.74       18.19      1.80 o
  -6   3   0      113.71      113.12      5.16 o
  -5   3   0        2.94        2.41      0.42 o
  -4   3   0       26.05       23.75      1.12 o
  -3   3   0      158.36      135.40      4.18 o
  -2   3   0     1324.46     1308.34      9.12 o
  -1   3   0      279.84      257.13      3.10 o
   0   3   0        8.31        6.22      0.40 o
   1   3   0      718.30      737.88      7.14 o
   2   3   0      617.45      659.02      5.43 o
   3   3   0      824.61      839.03     10.57 o
   4   3   0       33.53       35.79      1.32 o
   5   3   0      113.51      110.71      3.99 o
   6   3   0       16.27       14.69      1.01 o
   7   3   0        8.14        8.13      1.04 o
   8   3   0       73.85       79.17      3.98 o
   9   3   0       21.75       25.26      2.39 o
  -9   4   0        4.77        2.80      1.04 o
  -8   4   0        0.29       -0.37      0.50 o
  -7   4   0       63.43       63.62      3.39 o
  -6   4   0      183.42      174.62     11.14 o
  -5   4   0        5.94        7.11      0.70 o
  -4   4   0        0.81        1.27      0.24 o
  -3   4   0      280.24      267.20      3.56 o
  -2   4   0       31.90       27.09      0.95 o
  -1   4   0     1352.03     1357.09     15.94 o
   0   4   0      829.21      882.77      8.20 o
   1   4   0      133.62      135.48      3.79 o
   2   4   0      141.93      137.69      2.76 o
   3   4   0       59.14       59.73      1.83 o
   4   4   0       11.23       14.18      0.87 o
   5   4   0      265.32      253.62      6.19 o
   6   4   0        5.51        5.99      0.71 o
   7   4   0       10.56        7.54      0.97 o
   8   4   0        1.17        1.75      0.68 o
  -9   5   0        0.03       -0.54      0.54 o
  -8   5   0        0.07       -0.15      0.68 o
  -7   5   0        3.64        3.90      0.91 o
  -6   5   0      234.55      254.82      9.93 o
  -5   5   0      263.30      261.10      7.10 o
  -4   5   0       63.69       62.90      1.90 o
  -3   5   0      241.22      249.00      4.37 o
  -2   5   0      376.89      378.86      4.48 o
  -1   5   0        7.97        9.38      0.51 o
   0   5   0      106.80      121.09      3.51 o
   1   5   0      308.78      325.54      5.88 o
   2   5   0        7.44       10.25      1.99 o
   3   5   0        0.04        0.52      0.15 o
   4   5   0      735.39      721.76     21.47 o
   5   5   0       44.39       41.44      2.02 o
   6   5   0        9.14        7.54      1.08 o
   7   5   0        1.94        2.11      0.59 o
   8   5   0        3.69        2.94      0.87 o
  -8   6   0        2.23        1.37      0.59 o
  -7   6   0        1.83        1.73      0.51 o
  -6   6   0        0.78        0.11      0.24 o
  -5   6   0        5.84        3.90      0.54 o
  -4   6   0       25.74       21.76      1.50 o
  -3   6   0        3.25        7.35      0.92 o
  -2   6   0      223.66      220.03      6.45 o
  -1   6   0       32.62       26.50      1.22 o
   0   6   0      390.45      380.98      7.04 o
   1   6   0       26.57       23.23      1.37 o
   2   6   0       57.51       66.61      2.55 o
   3   6   0       26.71       28.99      1.67 o
   4   6   0      294.37      291.98     21.80 o
   5   6   0      137.11      138.00      5.81 o
   6   6   0        0.43       -0.56      0.72 o
   7   6   0       11.06       10.15      1.54 o
  -8   7   0        0.17        0.02      0.49 o
  -7   7   0        5.78        6.66      1.14 o
  -6   7   0       24.58       27.52      1.88 o
  -5   7   0        6.38        4.03      0.77 o
  -4   7   0       15.13       12.85      1.19 o
  -3   7   0       58.23       56.13      2.83 o
  -2   7   0       46.25       39.22      3.52 o
  -1   7   0       82.34       94.96      4.53 o
   0   7   0        0.38        1.14      0.58 o
   1   7   0      446.61      466.28     12.74 o
   2   7   0      204.43      214.43      6.09 o
   3   7   0      398.37      389.28     11.83 o
   4   7   0       82.94       91.00      5.91 o
   5   7   0        5.31        4.45      0.89 o
   6   7   0        3.02        2.98      2.33 o
  -7   8   0        1.13        1.08      1.31 o
  -6   8   0        0.01       -0.49      0.55 o
  -5   8   0       34.34       30.84      2.49 o
  -4   8   0        1.21        1.46      0.65 o
  -3   8   0        3.55        3.30      0.87 o
  -2   8   0        2.94        3.88      0.92 o
  -1   8   0       17.82       22.67      2.50 o
   0   8   0        1.39        1.33      0.78 o
   1   8   0       69.20       71.32      5.15 o
   2   8   0       28.37       32.18      3.02 o
   3   8   0       15.97       17.31      1.35 o
   4   8   0       21.87       22.53      2.53 o
   5   8   0        0.54        0.93      0.53 o
  -6   9   0       12.46       13.56      2.75 o
  -5   9   0       13.36       13.35      2.10 o
  -4   9   0        0.68        0.54      0.35 o
  -3   9   0        0.09       -0.05      0.45 o
  -2   9   0       18.49       21.30      2.69 o
  -1   9   0        0.74        0.04      0.59 o
   0   9   0       24.76       28.08      3.02 o
   1   9   0       63.63       65.77      6.30 o
   2   9   0        3.88        4.33      1.64 o
   3   9   0       37.33       50.66      3.36 o
   4   9   0        0.92        0.06      1.11 o
  -4  10   0        5.62        7.11      1.60 o
  -3  10   0        3.64        2.73      0.93 o
  -2  10   0        0.30       -0.26      0.69 o
  -1  10   0        9.12       12.30      2.22 o
   0  10   0       24.09       30.54      3.29 o
   1  10   0        0.10        0.01      0.81 o
   2  10   0       53.41       63.99      9.01 o
  -1 -10   1       19.31       23.33      4.36 o
   0 -10   1        5.10        8.16      2.62 o
   1 -10   1        3.05        1.15      0.88 o
   2 -10   1        6.90        9.66      2.29 o
   3 -10   1       18.46       18.56      3.08 o
   4 -10   1        2.92        0.95      2.03 o
  -3  -9   1        7.21        4.66      1.16 o
  -2  -9   1       21.18       17.24      3.60 o
  -1  -9   1        5.92       11.11      2.89 o
   0  -9   1        0.69       -0.03      0.69 o
   1  -9   1       38.60       50.15      4.72 o
   2  -9   1        2.09        3.65      1.03 o
   3  -9   1        1.36       -0.17      0.32 o
   4  -9   1       11.48       12.72      1.77 o
   5  -9   1        2.08        1.43      0.86 o
   6  -9   1        0.08        1.21      1.10 o
  -5  -8   1        1.03        1.89      0.76 o
  -4  -8   1        0.23        0.17      0.40 o
  -3  -8   1       11.31       10.48      1.49 o
  -2  -8   1        2.21        0.68      1.10 o
  -1  -8   1       21.06       20.52      2.57 o
   0  -8   1       27.97       34.91      2.82 o
   1  -8   1       21.99       23.45      2.34 o
   2  -8   1        0.53        0.55      0.49 o
   3  -8   1        0.47       -0.25      0.33 o
   4  -8   1        2.09        0.68      0.43 o
   5  -8   1        1.25        0.27      0.38 o
   6  -8   1        8.01        8.44      1.80 o
   7  -8   1        3.99        3.09      1.19 o
  -6  -7   1        6.10        4.95      1.43 o
  -5  -7   1       12.49       12.84      1.62 o
  -4  -7   1       29.35       29.20      2.40 o
  -3  -7   1       97.44       96.76      5.55 o
  -2  -7   1        2.47        2.49      0.58 o
  -1  -7   1        0.19        0.35      0.32 o
   0  -7   1      144.71      173.15     10.13 o
   1  -7   1       11.91       12.22      1.13 o
   2  -7   1       28.90       35.09      2.67 o
   3  -7   1       35.75       34.64      2.26 o
   4  -7   1        3.14        2.58      0.73 o
   5  -7   1        1.15        0.45      0.37 o
   6  -7   1       12.60        9.65      1.71 o
   7  -7   1        0.04       -0.53      0.53 o
   8  -7   1        7.64        4.36      1.63 o
  -6  -6   1        3.92        5.94      3.01 o
  -5  -6   1      187.91      186.21      6.49 o
  -4  -6   1        0.05       -0.06      0.22 o
  -3  -6   1        1.84        0.63      0.23 o
  -2  -6   1      194.73      196.72      6.17 o
  -1  -6   1      424.32      453.53      7.16 o
   0  -6   1        3.62        3.43      1.01 o
   1  -6   1      187.48      174.64     12.37 o
   2  -6   1       49.34       51.45      2.79 o
   3  -6   1        5.52        4.40      0.39 o
   4  -6   1      100.98       96.83      7.48 o
   5  -6   1        0.96        0.66      0.32 o
   6  -6   1        9.87        6.36      0.85 o
   7  -6   1       28.00       30.40      2.97 o
   8  -6   1        4.38        1.34      0.65 o
  -7  -5   1        6.00        3.90      1.14 o
  -6  -5   1        8.24        6.62      1.05 o
  -5  -5   1      106.71      114.83      3.94 o
  -4  -5   1      146.42      140.46      6.54 o
  -3  -5   1       94.77       77.09      8.43 o
  -2  -5   1      154.14      158.09      3.57 o
  -1  -5   1       84.38       90.86      4.08 o
   0  -5   1      203.06      211.45      7.22 o
   1  -5   1        0.84        2.42      0.50 o
   2  -5   1      114.80      116.84      2.59 o
   3  -5   1       57.12       54.28      2.08 o
   4  -5   1       27.94       28.20      1.23 o
   5  -5   1       91.49       78.72      2.77 o
   6  -5   1       33.13       31.47      1.66 o
   7  -5   1       25.77       25.47      2.12 o
   8  -5   1       13.21       14.75      1.71 o
   9  -5   1        0.79        0.79      0.49 o
  -8  -4   1        1.63       -0.04      0.44 o
  -7  -4   1       37.52       35.78      3.03 o
  -6  -4   1      298.96      308.79     14.78 o
  -5  -4   1      202.04      201.28      3.99 o
  -4  -4   1       83.63       79.51      2.88 o
  -3  -4   1        0.09        0.16      0.16 o
  -2  -4   1      238.05      219.41      5.65 o
  -1  -4   1      105.15      102.23      2.36 o
   0  -4   1      368.84      412.23     12.33 o
   1  -4   1     1358.84     1433.16     11.69 o
   2  -4   1      538.25      518.80      7.01 o
   3  -4   1      279.60      309.05      7.98 o
   4  -4   1        0.11        0.04      0.15 o
   5  -4   1       21.07       20.70      1.38 o
   6  -4   1      144.24      131.18      7.85 o
   7  -4   1       23.05       16.84      2.32 o
   8  -4   1       67.37       72.02      5.23 o
   9  -4   1        0.54        0.56      0.56 o
  -8  -3   1        2.74        2.94      0.84 o
  -7  -3   1        0.59        0.62      0.50 o
  -6  -3   1       68.37       65.91      5.57 o
  -5  -3   1      302.64      307.40      5.79 o
  -4  -3   1      197.43      214.53      5.61 o
  -3  -3   1      235.62      280.36      4.16 o
  -2  -3   1       14.25       20.36      1.22 o
  -1  -3   1       50.28       57.88      1.57 o
   0  -3   1       53.94       51.70      1.92 o
   1  -3   1     1743.23     1730.49     11.37 o
   2  -3   1       13.96       21.63      0.73 o
   3  -3   1     1092.93     1138.30     20.28 o
   4  -3   1       26.60       23.92      1.18 o
   5  -3   1       49.26       46.17      1.74 o
   6  -3   1        0.12       -0.21      0.21 o
   7  -3   1       18.29       18.47      1.33 o
   8  -3   1        3.33        2.49      0.67 o
   9  -3   1        2.27        2.35      0.72 o
  10  -3   1        3.56        4.55      0.93 o
  -8  -2   1        9.49        6.10      1.36 o
  -7  -2   1      136.46      148.28      7.33 o
  -6  -2   1      247.79      261.21      6.48 o
  -5  -2   1      215.64      210.49      9.70 o
  -4  -2   1        2.27        1.32      0.30 o
  -3  -2   1      267.56      274.10      3.89 o
  -2  -2   1      539.05      523.80      4.40 o
  -1  -2   1     1053.60     1026.11     10.24 o
   0  -2   1     1751.29     1752.03     12.37 o
   1  -2   1      310.69      312.49      2.90 o
   2  -2   1     1896.90     1869.02     12.75 o
   3  -2   1        1.84        1.48      0.29 o
   4  -2   1       55.67       46.15      1.58 o
   5  -2   1       10.87       13.76      1.63 o
   6  -2   1        0.55        0.92      0.54 o
   7  -2   1       12.43        9.43      0.73 o
   8  -2   1        1.81        1.65      0.69 o
   9  -2   1       32.35       39.72      3.97 o
  10  -2   1       10.75       13.63      1.76 o
  -9  -1   1        0.62        1.35      0.63 o
  -8  -1   1        0.61        0.46      0.29 o
  -7  -1   1      107.25      113.12      5.55 o
  -6  -1   1       80.41       76.57      5.88 o
  -5  -1   1       20.49       18.65      1.01 o
  -4  -1   1      123.89      119.66      1.98 o
  -3  -1   1      209.47      212.44      3.30 o
  -2  -1   1      845.70      800.45      4.90 o
  -1  -1   1      149.46      130.67      2.67 o
   0  -1   1        2.10        2.23      0.23 o
   1  -1   1       90.04       99.80      3.21 o
   2  -1   1     2542.18     2466.55     16.63 o
   3  -1   1        0.77        0.29      0.11 o
   4  -1   1      101.28      105.56      2.40 o
   5  -1   1        1.04        1.36      0.50 o
   6  -1   1       94.71      106.74      4.23 o
   7  -1   1        1.02        1.19      0.36 o
   8  -1   1       54.37       60.69      4.13 o
   9  -1   1        2.10        0.98      0.44 o
  10  -1   1        2.93        2.02      0.89 o
  -9   0   1        0.24       -0.09      0.27 o
  -8   0   1        1.92        2.38      0.71 o
  -7   0   1      138.45      153.04      5.22 o
  -6   0   1        0.02        0.37      0.22 o
  -5   0   1       59.06       56.29      2.47 o
  -4   0   1      150.77      152.83      3.33 o
  -3   0   1       10.40       10.58      0.57 o
  -2   0   1       75.13       93.38      1.57 o
  -1   0   1    10856.27     9729.41     48.20 o
   0   0   1      247.55      274.86      4.40 o
   1   0   1      150.80      167.27      3.05 o
   2   0   1      473.46      496.05      7.00 o
   3   0   1        1.29        2.75      0.38 o
   4   0   1      766.88      759.58      9.11 o
   5   0   1       72.29       77.45      2.57 o
   6   0   1        6.03        4.24      0.68 o
   7   0   1        0.74       -0.29      0.38 o
   8   0   1       60.62       59.60      3.08 o
   9   0   1        6.70        5.34      0.94 o
  10   0   1        0.03       -0.52      0.52 o
  -9   1   1       12.70       10.28      1.78 o
  -8   1   1       47.17       53.25      3.70 o
  -7   1   1       15.63       14.85      1.51 o
  -6   1   1       18.73       15.16      2.12 o
  -5   1   1      104.58      105.66      3.16 o
  -4   1   1      337.69      365.32      5.51 o
  -3   1   1      106.46       82.25      2.52 o
  -2   1   1     5766.65     5367.89     40.12 o
  -1   1   1     2813.13     2695.19     15.98 o
   0   1   1     3011.90     2784.92     39.99 o
   1   1   1     1116.66     1124.36      9.22 o
   2   1   1       61.79       74.13      1.22 o
   3   1   1     1164.70     1133.78     12.92 o
   4   1   1       10.30       10.69      1.11 o
   5   1   1      768.52      796.26     16.98 o
   6   1   1        6.46        6.71      0.73 o
   7   1   1      119.12      124.44      5.30 o
   8   1   1        0.44        0.23      0.39 o
   9   1   1        1.11        1.12      0.44 o
  10   1   1        1.87        0.71      0.37 o
  -9   2   1        5.74        7.12      1.75 o
  -8   2   1       97.37      106.55      6.72 o
  -7   2   1        3.18        2.68      0.99 o
  -6   2   1      179.34      183.24      5.68 o
  -5   2   1        0.32        0.60      0.28 o
  -4   2   1      118.79       95.34      2.82 o
  -3   2   1     1467.89     1525.22     14.20 o
  -2   2   1     3066.49     2864.55     17.74 o
  -1   2   1    10038.52     9157.82     74.45 o
   0   2   1      215.03      199.22      2.19 o
   1   2   1       79.41       73.31      0.96 o
   2   2   1        3.48        1.61      0.15 o
   3   2   1       21.94       30.16      0.92 o
   4   2   1       28.03       35.14      1.12 o
   5   2   1      320.58      312.80      6.67 o
   6   2   1        8.99        6.81      0.70 o
   7   2   1       52.00       53.11      2.47 o
   8   2   1        2.59        1.47      0.49 o
   9   2   1        8.84        9.93      1.25 o
  -9   3   1        1.18        0.30      0.33 o
  -8   3   1        5.53        4.36      1.21 o
  -7   3   1      117.34      109.25      4.53 o
  -6   3   1       66.95       58.54      3.05 o
  -5   3   1      190.91      175.10      3.78 o
  -4   3   1       30.04       31.14      1.66 o
  -3   3   1      208.81      218.90      3.31 o
  -2   3   1     1002.15      953.19      8.36 o
  -1   3   1     1051.63     1029.54      9.83 o
   0   3   1      277.29      283.55      2.75 o
   1   3   1        0.07        1.64      0.25 o
   2   3   1      370.50      372.09      6.74 o
   3   3   1      950.46      984.19     15.24 o
   4   3   1      870.74      890.50     10.79 o
   5   3   1       93.61       91.72      1.93 o
   6   3   1        0.05        0.44      0.26 o
   7   3   1       58.85       64.94      3.03 o
   8   3   1       38.29       41.38      2.42 o
   9   3   1        0.24        0.57      0.47 o
  -9   4   1        3.57        1.52      0.74 o
  -8   4   1        7.04        6.87      1.22 o
  -7   4   1       37.64       40.31      2.77 o
  -6   4   1        8.66        8.14      1.18 o
  -5   4   1      109.02      105.70      3.13 o
  -4   4   1       89.84       95.15      2.79 o
  -3   4   1       20.77       20.48      1.05 o
  -2   4   1     1086.49     1137.42     10.31 o
  -1   4   1     1167.67     1199.62     11.52 o
   0   4   1        2.65        0.71      0.13 o
   1   4   1      559.97      539.88      7.24 o
   2   4   1      680.17      715.26     10.66 o
   3   4   1       32.97       27.54      1.15 o
   4   4   1       10.19        9.42      0.70 o
   5   4   1       73.15       83.44      4.09 o
   6   4   1       96.04      102.19      3.91 o
   7   4   1        1.36        1.56      0.47 o
   8   4   1        0.01        0.02      0.37 o
   9   4   1       16.92       17.86      1.90 o
  -8   5   1       25.30       29.95      2.59 o
  -7   5   1       22.24       23.16      2.09 o
  -6   5   1       75.62       75.07      4.47 o
  -5   5   1        6.98        6.82      0.94 o
  -4   5   1       50.93       40.88      1.92 o
  -3   5   1      750.26      754.14      9.04 o
  -2   5   1      182.94      190.70      4.70 o
  -1   5   1      148.42      159.56      3.82 o
   0   5   1      817.50      843.01      9.23 o
   1   5   1      206.65      213.07      3.64 o
   2   5   1      520.41      528.47     16.76 o
   3   5   1      247.65      225.80      3.97 o
   4   5   1      170.74      180.00      4.90 o
   5   5   1        6.00        4.70      0.89 o
   6   5   1       16.86       16.21      1.05 o
   7   5   1        6.42        6.00      0.89 o
   8   5   1        3.87        7.98      1.37 o
  -8   6   1        1.17       -0.14      0.69 o
  -7   6   1       18.42       23.12      2.28 o
  -6   6   1        5.36        3.54      0.81 o
  -5   6   1        7.27        7.85      0.84 o
  -4   6   1       78.09       81.72      3.02 o
  -3   6   1       26.75       26.83      1.67 o
  -2   6   1       19.41       17.79      1.07 o
  -1   6   1       14.36       12.68      0.69 o
   0   6   1        9.54       10.05      0.57 o
   1   6   1      270.52      279.48      9.13 o
   2   6   1      134.74      122.03      3.44 o
   3   6   1       24.99       22.02      1.29 o
   4   6   1      139.20      143.44      6.57 o
   5   6   1       10.89       11.99      2.02 o
   6   6   1       19.79       20.15      1.48 o
   7   6   1        1.76        2.63      0.63 o
   8   6   1        6.22        6.29      4.29 o
  -7   7   1        2.61        2.12      0.54 o
  -6   7   1        4.38        6.05      0.89 o
  -5   7   1        3.86        4.29      0.67 o
  -4   7   1      108.09      114.52      3.94 o
  -3   7   1       60.08       56.17      2.73 o
  -2   7   1       27.67       32.55      1.93 o
  -1   7   1        6.21        6.90      0.54 o
   0   7   1       61.74       59.92      2.42 o
   1   7   1       46.96       46.99      2.11 o
   2   7   1      323.39      311.96      6.64 o
   3   7   1      889.89      944.84     22.93 o
   4   7   1        0.65        1.38      0.39 o
   5   7   1        0.04       -0.25      0.32 o
   6   7   1        0.17        0.87      0.46 o
   7   7   1       30.07       43.04      6.22 o
  -7   8   1        0.42        0.09      0.23 o
  -6   8   1       17.25       20.30      2.16 o
  -5   8   1        6.40        6.29      1.07 o
  -4   8   1        2.05        2.67      0.66 o
  -3   8   1       16.65       14.90      1.51 o
  -2   8   1        0.85        0.30      0.49 o
  -1   8   1       87.16       82.75      3.77 o
   0   8   1       46.14       47.63      3.06 o
   1   8   1        3.19        3.74      0.62 o
   2   8   1      105.21      115.89      4.62 o
   3   8   1      124.43      126.37      5.27 o
   4   8   1       70.83       71.12      2.99 o
   5   8   1        2.49        3.14      0.78 o
   6   8   1        0.99        0.56      0.51 o
  -6   9   1        3.43        4.90      1.51 o
  -5   9   1        0.80        0.62      0.53 o
  -4   9   1       15.54       14.46      1.64 o
  -3   9   1        7.47        5.78      1.19 o
  -2   9   1        0.02       -0.38      0.38 o
  -1   9   1       11.78       15.64      2.25 o
   0   9   1       33.58       29.35      3.06 o
   1   9   1        5.94        4.63      1.23 o
   2   9   1      155.49      155.32     18.42 o
   3   9   1        3.01        6.14      2.74 o
   4   9   1        2.71        2.18      1.04 o
   5   9   1        1.12        1.57      0.85 o
  -4  10   1        2.83        3.05      0.91 o
  -3  10   1        5.48        4.62      1.14 o
  -2  10   1        6.95        6.43      1.54 o
  -1  10   1        9.05        8.37      1.77 o
   0  10   1       12.78       12.86      2.12 o
   1  10   1       58.30       62.49      4.78 o
   2  10   1        0.51        1.23      1.85 o
   3  10   1        3.31        2.38      1.57 o
  -1  11   1        4.82        4.39      1.31 o
   0  11   1       22.35       23.45      3.05 o
  -2  -9   2        1.34        1.04      0.78 o
  -1  -9   2       11.87       13.07      3.15 o
   0  -9   2        7.53       10.01      4.07 o
   1  -9   2       40.01       42.81      4.77 o
   2  -9   2       20.82       24.14      3.30 o
   3  -9   2        6.86        8.98      1.81 o
   4  -9   2        0.32        1.66      0.74 o
   5  -9   2        0.02        0.16      0.54 o
  -4  -8   2        1.77        0.58      0.45 o
  -3  -8   2        0.01        0.93      0.53 o
  -2  -8   2       27.22       28.45      3.59 o
  -1  -8   2        9.30        9.01      1.75 o
   0  -8   2        1.15       -0.17      0.79 o
   1  -8   2        1.86        2.52      0.93 o
   2  -8   2       73.16       81.90      4.91 o
   3  -8   2       26.01       26.74      2.74 o
   4  -8   2        0.95        1.21      0.58 o
   5  -8   2        3.84        4.17      0.96 o
   6  -8   2        2.43        1.21      0.92 o
   7  -8   2        0.26        0.39      0.70 o
  -5  -7   2       10.06       10.42      2.03 o
  -4  -7   2        0.10        0.21      0.32 o
  -3  -7   2       58.20       60.47      3.57 o
  -2  -7   2        0.88        1.37      0.65 o
  -1  -7   2       69.29       69.60      4.18 o
   0  -7   2       39.78       39.29      3.19 o
   1  -7   2       12.99       17.10      2.57 o
   2  -7   2        0.30        0.54      0.49 o
   3  -7   2        0.02        0.36      0.39 o
   4  -7   2        2.85        2.72      0.96 o
   5  -7   2        0.17        0.30      0.38 o
   6  -7   2        0.04        0.22      0.33 o
   7  -7   2       23.27       25.47      4.32 o
   8  -7   2        6.58        3.29      1.24 o
  -6  -6   2       32.88       28.55      4.66 o
  -5  -6   2       16.92       17.07      1.87 o
  -4  -6   2       11.84       11.43      1.53 o
  -3  -6   2       41.49       34.44      2.50 o
  -2  -6   2        2.60        2.13      0.53 o
  -1  -6   2       22.57       20.22      1.42 o
   0  -6   2      382.77      355.58     20.26 o
   1  -6   2      229.04      196.54     15.03 o
   2  -6   2        0.23       -0.20      0.20 o
   3  -6   2       43.01       47.11      2.44 o
   4  -6   2        1.35        0.34      0.32 o
   5  -6   2        9.51        8.49      1.15 o
   6  -6   2       14.61       15.17      1.24 o
   7  -6   2       37.62       35.65      2.53 o
   8  -6   2       31.05       45.29      4.68 o
  -6  -5   2        0.42        0.45      0.61 o
  -5  -5   2       16.88       13.60      1.26 o
  -4  -5   2      252.82      244.42      8.02 o
  -3  -5   2        9.54        8.00      1.03 o
  -2  -5   2        2.45        2.69      0.41 o
  -1  -5   2      101.28      112.67      3.93 o
   0  -5   2        2.76        3.40      0.50 o
   1  -5   2       34.38       31.28      1.73 o
   2  -5   2      178.90      175.50      4.59 o
   3  -5   2       19.92       22.00      1.95 o
   4  -5   2       30.10       27.89      1.74 o
   5  -5   2       18.79       18.32      1.14 o
   6  -5   2       44.59       40.65      2.09 o
   7  -5   2        0.01        0.12      0.28 o
   8  -5   2        6.43        5.04      1.00 o
   9  -5   2        2.66        1.76      0.73 o
  -7  -4   2       59.35       60.28      3.54 o
  -6  -4   2       79.97       81.46      3.86 o
  -5  -4   2       28.74       29.62      2.05 o
  -4  -4   2        0.89        0.97      0.32 o
  -3  -4   2       13.33       12.75      1.11 o
  -2  -4   2      172.45      174.28      5.49 o
  -1  -4   2       47.05       44.39      1.45 o
   0  -4   2      146.36      176.54      3.33 o
   1  -4   2        1.61        5.10      0.76 o
   2  -4   2      477.11      529.04      8.05 o
   3  -4   2      124.89      116.10      5.53 o
   4  -4   2       16.85       18.03      0.98 o
   5  -4   2       91.68       89.67      2.41 o
   6  -4   2        3.97        5.65      0.60 o
   7  -4   2      211.19      209.94      9.33 o
   8  -4   2       31.22       30.06      2.20 o
   9  -4   2       21.06       19.77      2.12 o
  -7  -3   2        0.00       -0.51      0.51 o
  -6  -3   2       45.47       44.06      3.03 o
  -5  -3   2        3.38        3.62      0.77 o
  -4  -3   2       51.06       50.40      2.30 o
  -3  -3   2       51.36       49.55      1.91 o
  -2  -3   2       68.46       70.17      2.02 o
  -1  -3   2       67.93       86.91      1.82 o
   0  -3   2       93.40      122.71      2.50 o
   1  -3   2       15.46       13.46      0.89 o
   2  -3   2     1459.90     1513.85     20.20 o
   3  -3   2      920.09      950.95      9.48 o
   4  -3   2       95.53       92.85      2.16 o
   5  -3   2      108.22      102.57      2.47 o
   6  -3   2      147.64      140.45      4.58 o
   7  -3   2       83.29       75.72      3.07 o
   8  -3   2       15.74       14.38      2.08 o
   9  -3   2       82.70       87.22      5.70 o
  10  -3   2        5.76        3.25      1.58 o
  -8  -2   2       47.80       45.35      3.23 o
  -7  -2   2      237.05      256.07      7.24 o
  -6  -2   2      103.24      102.90      4.44 o
  -5  -2   2       15.38       14.17      1.02 o
  -4  -2   2       16.90       15.59      0.98 o
  -3  -2   2      179.77      181.69      2.96 o
  -2  -2   2      197.38      207.99      4.58 o
  -1  -2   2      446.55      430.55      7.95 o
   0  -2   2      178.14      189.42      2.99 o
   1  -2   2      363.44      342.91      5.02 o
   2  -2   2      642.60      624.83      5.25 o
   3  -2   2       12.15       15.95      0.80 o
   4  -2   2        4.12        3.47      0.37 o
   5  -2   2        1.37        1.03      0.25 o
   6  -2   2       23.79       21.49      1.03 o
   7  -2   2       18.68       20.26      1.26 o
   8  -2   2       19.56       17.04      1.44 o
   9  -2   2        6.60        6.42      2.50 o
  10  -2   2        1.49        1.23      0.97 o
  -8  -1   2        3.77        3.15      1.04 o
  -7  -1   2       15.48       18.57      2.28 o
  -6  -1   2      218.44      226.33      8.31 o
  -5  -1   2      612.57      583.96     27.18 o
  -4  -1   2      390.22      339.43      5.43 o
  -3  -1   2      117.57      110.45      1.76 o
  -2  -1   2        1.41        1.87      0.38 o
  -1  -1   2      177.01      184.29      2.38 o
   0  -1   2      334.70      293.76      3.57 o
   1  -1   2     1704.69     1718.57     10.93 o
   2  -1   2        0.64        1.02      0.15 o
   3  -1   2       31.69       25.42      2.13 o
   4  -1   2        3.72        2.06      0.31 o
   5  -1   2        3.55        3.40      0.42 o
   6  -1   2        7.30        6.25      0.60 o
   7  -1   2        0.48        0.46      0.25 o
   8  -1   2       16.10       17.09      1.52 o
   9  -1   2       39.52       47.53      3.46 o
  10  -1   2       26.80       28.75      2.50 o
  -8   0   2       29.04       34.08      2.95 o
  -7   0   2        2.16        1.00      0.84 o
  -6   0   2       48.25       51.92      3.74 o
  -5   0   2       20.28       16.86      1.09 o
  -4   0   2      201.16      180.04      9.44 o
  -3   0   2        2.48        1.46      0.21 o
  -2   0   2       17.14       24.56      0.86 o
  -1   0   2       25.85       17.98      0.54 o
   0   0   2     3241.98     3097.69     17.09 o
   1   0   2      195.07      195.55      3.79 o
   2   0   2      955.90     1016.78     18.11 o
   3   0   2       61.53       48.90      1.39 o
   4   0   2        2.93        6.14      0.67 o
   5   0   2        2.87        3.08      0.69 o
   6   0   2       27.41       25.51      1.96 o
   7   0   2       73.81       76.81      2.86 o
   8   0   2        8.62        7.59      1.03 o
   9   0   2       28.76       32.02      2.69 o
  10   0   2        0.69        0.63      0.38 o
  -8   1   2        3.97        2.26      0.84 o
  -7   1   2       14.14       12.94      1.43 o
  -6   1   2       73.64       83.53      3.37 o
  -5   1   2        0.01        0.15      0.24 o
  -4   1   2      562.78      580.29      8.44 o
  -3   1   2      197.50      193.12      9.11 o
  -2   1   2     1012.70     1009.35      8.41 o
  -1   1   2      677.49      689.18      8.04 o
   0   1   2      290.24      288.98      2.95 o
   1   1   2     3452.51     3348.51     37.05 o
   2   1   2     8815.73     8808.31     58.82 o
   3   1   2     2634.21     2703.35     13.98 o
   4   1   2      367.64      366.12      4.95 o
   5   1   2      126.30      131.85      3.17 o
   6   1   2       55.88       60.79      2.39 o
   7   1   2       72.26       72.23      2.58 o
   8   1   2       41.19       44.75      2.68 o
   9   1   2       25.96       23.16      1.71 o
  10   1   2        1.04        0.97      0.66 o
  -8   2   2       19.28       21.69      1.95 o
  -7   2   2       28.63       29.28      2.22 o
  -6   2   2        1.65        0.53      0.59 o
  -5   2   2       62.43       48.15      2.10 o
  -4   2   2        6.63       13.71      1.31 o
  -3   2   2      386.90      415.64      6.62 o
  -2   2   2     1625.25     1592.60     18.86 o
  -1   2   2       56.01       64.96      1.37 o
   0   2   2       34.84       34.14      0.77 o
   1   2   2       51.95       54.79      1.32 o
   2   2   2      180.60      180.10      2.18 o
   3   2   2     2363.16     2440.80     12.76 o
   4   2   2       37.73       39.07      2.10 o
   5   2   2      178.75      191.15      4.15 o
   6   2   2        0.77        1.03      0.28 o
   7   2   2      115.22      114.66      3.04 o
   8   2   2       23.29       24.26      1.78 o
   9   2   2       10.01        9.70      1.25 o
  10   2   2        6.39        7.02      1.13 o
  -8   3   2       15.82       16.91      1.73 o
  -7   3   2        0.71        0.75      0.44 o
  -6   3   2      118.04      111.75      4.34 o
  -5   3   2        0.60        0.40      0.31 o
  -4   3   2      292.77      300.05      7.01 o
  -3   3   2     1813.77     1652.97     26.68 o
  -2   3   2      422.51      447.54      5.47 o
  -1   3   2      344.67      318.47      4.55 o
   0   3   2      241.87      261.65      3.36 o
   1   3   2     1246.86     1264.08      9.05 o
   2   3   2       30.64       39.81      2.03 o
   3   3   2     1382.79     1446.78     12.96 o
   4   3   2      655.52      735.80      6.50 o
   5   3   2       54.83       61.19      1.81 o
   6   3   2      123.23      120.40      2.95 o
   7   3   2       10.39        9.77      0.92 o
   8   3   2        1.84        2.60      0.62 o
   9   3   2       57.06       60.99      3.10 o
  10   3   2       51.18       45.54      2.90 o
  -8   4   2        0.69        0.85      0.48 o
  -7   4   2       19.40       20.85      2.19 o
  -6   4   2       15.42       20.75      1.86 o
  -5   4   2       62.08       65.06      3.31 o
  -4   4   2        3.33        2.77      0.66 o
  -3   4   2      556.61      558.05      8.31 o
  -2   4   2      473.67      465.80      7.13 o
  -1   4   2       81.13       63.71      1.32 o
   0   4   2       93.20       93.00      1.53 o
   1   4   2        5.60        7.40      0.62 o
   2   4   2       44.87       36.45      1.29 o
   3   4   2       33.00       34.77      1.57 o
   4   4   2      764.19      885.57      9.88 o
   5   4   2      268.92      265.92      6.14 o
   6   4   2       18.78       18.21      1.30 o
   7   4   2        2.64        1.01      0.36 o
   8   4   2        2.70        2.43      0.56 o
   9   4   2        3.22        4.99      0.86 o
  -8   5   2        0.62        0.13      0.41 o
  -7   5   2       30.63       28.13      2.39 o
  -6   5   2       27.20       22.94      2.05 o
  -5   5   2       23.98       24.27      1.73 o
  -4   5   2      511.65      514.43      8.13 o
  -3   5   2       67.65       64.30      2.04 o
  -2   5   2      350.49      351.17      6.04 o
  -1   5   2       27.51       24.77      1.12 o
   0   5   2      113.62      118.11      2.20 o
   1   5   2      153.65      154.00      2.80 o
   2   5   2      138.29      142.69      2.69 o
   3   5   2      464.70      521.03      8.28 o
   4   5   2       50.79       44.27      1.47 o
   5   5   2        4.76        5.43      0.64 o
   6   5   2        0.21        0.44      0.28 o
   7   5   2        1.81        2.06      0.51 o
   8   5   2        1.82        0.94      0.37 o
   9   5   2        0.11        0.12      0.90 o
  -8   6   2       10.06       12.55      1.77 o
  -7   6   2        2.44        4.00      0.99 o
  -6   6   2        5.40        6.02      1.05 o
  -5   6   2        0.06       -0.19      0.42 o
  -4   6   2      318.67      339.29      7.51 o
  -3   6   2      567.97      576.39     13.99 o
  -2   6   2       94.34       94.63      3.00 o
  -1   6   2       31.87       34.08      1.42 o
   0   6   2      179.27      175.08      3.19 o
   1   6   2       28.90       31.23      1.98 o
   2   6   2      353.05      321.53      7.34 o
   3   6   2       90.62      100.07      2.47 o
   4   6   2      151.94      131.02      7.50 o
   5   6   2       33.16       41.69      1.76 o
   6   6   2        0.73        0.30      0.32 o
   7   6   2       15.68       16.19      1.61 o
   8   6   2        4.33        6.75      1.47 o
  -7   7   2        0.99        0.28      0.58 o
  -6   7   2        8.38        8.91      1.12 o
  -5   7   2       37.74       42.65      2.48 o
  -4   7   2       69.18       73.12      3.09 o
  -3   7   2       24.46       22.17      1.60 o
  -2   7   2       37.75       34.14      1.95 o
  -1   7   2        2.05        1.40      0.45 o
   0   7   2       13.96       11.39      0.73 o
   1   7   2        0.01       -0.39      0.39 o
   2   7   2      453.18      465.40     16.74 o
   3   7   2        0.52        0.05      0.22 o
   4   7   2        0.49        0.39      0.44 o
   5   7   2        7.95        8.49      0.99 o
   6   7   2       16.14       18.14      1.99 o
   7   7   2        1.14        1.40      0.62 o
   8   7   2        8.78        8.88      1.61 o
  -6   8   2       15.71       16.40      1.52 o
  -5   8   2       54.25       55.39      2.95 o
  -4   8   2       46.07       47.61      2.67 o
  -3   8   2       14.25       11.95      1.33 o
  -2   8   2       23.89       20.64      1.69 o
  -1   8   2       16.25       16.84      1.25 o
   0   8   2       14.61       15.49      1.24 o
   1   8   2      261.53      250.34      6.21 o
   2   8   2        8.38       11.19      1.14 o
   3   8   2      119.17      135.37      7.06 o
   4   8   2       93.55       95.20      6.54 o
   5   8   2       36.53       33.90      6.35 o
   6   8   2        0.38       -0.06      0.39 o
   7   8   2       20.45       20.27      2.49 o
  -5   9   2       44.71       47.84      2.99 o
  -4   9   2        4.44        2.76      0.74 o
  -3   9   2       27.86       29.19      2.20 o
  -2   9   2        0.17        0.14      0.41 o
  -1   9   2       63.43       71.10      3.76 o
   0   9   2        6.27        5.34      1.25 o
   1   9   2      212.42      201.43     10.41 o
   2   9   2       93.35       89.61      3.56 o
   3   9   2        0.27        0.52      0.40 o
   4   9   2       36.21       41.67      3.33 o
   5   9   2        6.44        6.32      1.38 o
   6   9   2        4.62        3.79      1.19 o
  -4  10   2       18.83       23.77      2.52 o
  -3  10   2       15.56       16.91      2.04 o
  -2  10   2       11.16       12.08      1.75 o
  -1  10   2        0.13       -0.42      0.62 o
   0  10   2       22.77       22.09      2.76 o
   1  10   2        0.52        1.09      0.71 o
   2  10   2       48.60       46.60      4.40 o
   3  10   2        2.09        3.23      2.02 o
   4  10   2        2.19        2.19      2.05 o
  -2  11   2       32.17       35.19      3.17 o
  -1  11   2        0.33        0.46      0.75 o
   0  11   2        3.76        1.18      0.76 o
   1  11   2       25.63       25.27      3.17 o
   2  11   2        8.98       12.01      4.10 o
   0  -9   3        3.22        2.17      1.23 o
   1  -9   3       34.08       32.88      4.18 o
   2  -9   3        8.22       11.44      2.01 o
   3  -9   3        0.80        1.05      0.79 o
   4  -9   3       11.27       12.45      2.56 o
  -2  -8   3        1.06        1.50      0.61 o
  -1  -8   3        2.98        3.13      1.03 o
   0  -8   3        5.00        3.58      1.27 o
   1  -8   3      129.42      129.06      6.34 o
   2  -8   3       21.53       20.27      2.50 o
   3  -8   3        0.16       -0.06      1.11 o
   4  -8   3        7.00        7.85      1.54 o
   5  -8   3        0.08       -0.70      0.70 o
   6  -8   3       38.37       43.64      3.23 o
  -4  -7   3        5.01        6.28      1.25 o
  -3  -7   3        0.28        1.31      0.62 o
  -2  -7   3       25.88       26.38      2.26 o
  -1  -7   3       11.58        9.04      1.67 o
   0  -7   3       63.94       59.64      3.56 o
   1  -7   3       15.84       16.72      1.58 o
   2  -7   3        5.20        5.77      1.35 o
   3  -7   3       11.37        9.48      1.59 o
   4  -7   3        0.02       -0.27      0.83 o
   5  -7   3        1.35        1.97      0.65 o
   6  -7   3       30.37       34.75      3.15 o
   7  -7   3       23.87       20.10      2.61 o
   8  -7   3        0.63        0.64      0.71 o
  -5  -6   3        1.78        1.58      0.78 o
  -4  -6   3        6.48        3.78      0.90 o
  -3  -6   3        7.42        7.78      1.24 o
  -2  -6   3       16.64       13.21      1.63 o
  -1  -6   3      111.51      114.91      3.79 o
   0  -6   3      331.06      300.55      6.19 o
   1  -6   3        3.25        5.22      0.96 o
   2  -6   3        2.51        2.01      1.01 o
   3  -6   3        2.01        1.83      0.75 o
   4  -6   3       82.07       84.34      4.48 o
   5  -6   3       36.38       33.88      2.51 o
   6  -6   3       89.53       84.80      5.67 o
   7  -6   3       85.38       92.69      8.07 o
   8  -6   3        1.25        0.54      0.47 o
  -6  -5   3        2.00        0.41      0.62 o
  -5  -5   3       46.97       46.88      4.22 o
  -4  -5   3       51.28       48.79      2.79 o
  -3  -5   3       63.85       65.08      2.93 o
  -2  -5   3       37.26       39.68      2.17 o
  -1  -5   3       25.65       24.08      1.59 o
   0  -5   3      165.74      157.85      4.07 o
   1  -5   3      158.70      158.05      4.86 o
   2  -5   3       51.12       40.86      2.43 o
   3  -5   3      136.26      131.01      5.21 o
   4  -5   3       24.53       25.12      1.96 o
   5  -5   3        7.19        7.32      0.64 o
   6  -5   3       53.35       48.16      2.37 o
   7  -5   3        9.82       11.89      1.48 o
   8  -5   3        0.61        0.43      0.36 o
   9  -5   3       12.50       17.90      2.96 o
  -6  -4   3        7.75        8.23      1.31 o
  -5  -4   3       13.95       11.59      1.36 o
  -4  -4   3       77.60       72.47      3.08 o
  -3  -4   3       17.96       18.32      1.45 o
  -2  -4   3        0.06        0.34      0.21 o
  -1  -4   3       46.24       52.60      1.86 o
   0  -4   3        1.16        0.46      0.23 o
   1  -4   3       59.67       49.85      4.91 o
   2  -4   3      103.95      107.52      3.90 o
   3  -4   3       91.85       90.35      3.06 o
   4  -4   3       47.71       46.84      1.53 o
   5  -4   3        7.88        7.05      0.52 o
   6  -4   3      201.90      204.10      8.67 o
   7  -4   3       48.15       44.13      2.69 o
   8  -4   3       12.66       10.67      1.11 o
   9  -4   3        1.16        1.28      1.12 o
  10  -4   3        3.60        2.89      1.20 o
  -7  -3   3        0.36        0.19      0.52 o
  -6  -3   3        9.82       15.34      2.59 o
  -5  -3   3       94.64      103.37      4.45 o
  -4  -3   3       22.09       25.59      1.83 o
  -3  -3   3        0.25        0.40      0.29 o
  -2  -3   3      130.09      143.24      3.93 o
  -1  -3   3      142.02      193.11      6.93 o
   0  -3   3      135.65      137.49      2.85 o
   1  -3   3       67.35       72.29      1.97 o
   2  -3   3      155.91      159.24      3.57 o
   3  -3   3        1.31        1.22      0.22 o
   4  -3   3      296.90      286.01      6.26 o
   5  -3   3      599.24      564.24     25.87 o
   6  -3   3       86.02       94.73      3.07 o
   7  -3   3        0.02       -0.04      0.22 o
   8  -3   3      205.21      209.56      9.43 o
   9  -3   3       23.48       19.52      2.89 o
  10  -3   3       35.85       38.60      3.53 o
  -7  -2   3        0.54        1.27      0.58 o
  -6  -2   3        3.03        2.87      0.77 o
  -5  -2   3        0.50        0.21      0.29 o
  -4  -2   3       11.03        9.24      0.92 o
  -3  -2   3       91.17      113.68      3.06 o
  -2  -2   3      208.68      211.34      6.31 o
  -1  -2   3        6.34        4.61      0.59 o
   0  -2   3      799.24      889.66     10.48 o
   1  -2   3      247.34      231.72      5.03 o
   2  -2   3       94.53       94.23      2.21 o
   3  -2   3      114.64      107.51      2.21 o
   4  -2   3      380.54      376.82      5.07 o
   5  -2   3       29.98       24.35      2.76 o
   6  -2   3       79.29       74.03      7.82 o
   7  -2   3        0.01        0.23      0.16 o
   8  -2   3        0.80        0.85      0.37 o
   9  -2   3       60.01       60.38      4.50 o
  10  -2   3       27.71       28.68      2.75 o
  -7  -1   3       56.24       58.94      3.78 o
  -6  -1   3      110.26      116.94      5.01 o
  -5  -1   3       97.46       80.20      8.46 o
  -4  -1   3        7.52        7.40      0.69 o
  -3  -1   3      477.44      492.20      6.73 o
  -2  -1   3      712.82      756.13     18.14 o
  -1  -1   3        0.33        2.22      0.29 o
   0  -1   3      733.27      696.83     11.16 o
   1  -1   3      211.49      204.49      3.07 o
   2  -1   3      180.55      162.45      3.42 o
   3  -1   3      187.46      161.76      2.97 o
   4  -1   3      751.59      801.61     10.06 o
   5  -1   3      625.80      617.62      9.15 o
   6  -1   3      156.22      181.05      4.32 o
   7  -1   3        5.49        5.50      0.64 o
   8  -1   3       28.40       27.63      2.32 o
   9  -1   3       50.37       49.14      5.01 o
  10  -1   3        5.35        5.58      1.12 o
  -8   0   3       30.30       33.93      2.82 o
  -7   0   3       16.40       21.96      2.94 o
  -6   0   3       46.25       52.63      3.23 o
  -5   0   3      145.99      146.58      4.31 o
  -4   0   3      170.50      164.65      3.57 o
  -3   0   3       19.85       25.55      2.06 o
  -2   0   3      221.34      221.76      3.50 o
  -1   0   3      107.79      124.92      2.58 o
   0   0   3      488.21      492.35      3.89 o
   1   0   3      187.57      183.87      2.40 o
   2   0   3      189.80      164.91      2.09 o
   3   0   3      314.51      294.15      5.54 o
   4   0   3       84.23       63.45      2.16 o
   5   0   3        1.26        0.95      0.25 o
   6   0   3       28.86       33.48      1.88 o
   7   0   3        3.71        2.26      0.35 o
   8   0   3       32.17       32.65      1.85 o
   9   0   3        3.70        3.41      0.62 o
  10   0   3       12.77       13.05      1.33 o
  -8   1   3        6.67        4.61      1.03 o
  -7   1   3        0.65        0.85      0.43 o
  -6   1   3        2.25        1.19      0.52 o
  -5   1   3       57.03       60.56      2.54 o
  -4   1   3        7.87        6.44      0.74 o
  -3   1   3      252.05      248.05      4.46 o
  -2   1   3       52.28       60.88      1.81 o
  -1   1   3       47.98       52.41      1.70 o
   0   1   3      286.20      271.94      2.88 o
   1   1   3     2021.70     1995.02     14.66 o
   2   1   3     4746.87     4948.42     33.64 o
   3   1   3      169.71      194.24      2.60 o
   4   1   3       63.98       67.78      1.48 o
   5   1   3      105.96      104.28      2.30 o
   6   1   3      108.46      105.51      5.16 o
   7   1   3      274.88      284.27      7.87 o
   8   1   3       22.12       21.35      1.61 o
   9   1   3        0.03       -0.10      0.55 o
  10   1   3       44.78       47.87      4.47 o
  -8   2   3        1.12        0.59      0.56 o
  -7   2   3        0.62        0.52      0.60 o
  -6   2   3       49.59       60.18      2.82 o
  -5   2   3       29.36       27.62      1.73 o
  -4   2   3      134.35      145.48      4.95 o
  -3   2   3       32.36       25.79      1.43 o
  -2   2   3       18.28       27.69      1.76 o
  -1   2   3     2559.50     2501.71     26.85 o
   0   2   3       64.42       54.17      1.14 o
   1   2   3       20.38       21.01      0.72 o
   2   2   3     1537.51     1435.49     13.06 o
   3   2   3     1242.56     1140.35     11.46 o
   4   2   3       48.00       48.53      1.42 o
   5   2   3       23.22       20.46      0.96 o
   6   2   3       22.51       19.56      1.11 o
   7   2   3        1.60        1.35      0.33 o
   8   2   3      105.44       95.48      5.59 o
   9   2   3       31.03       32.98      2.42 o
  10   2   3        0.10        0.11      0.38 o
  -8   3   3       10.31       12.64      1.69 o
  -7   3   3       29.82       29.07      2.16 o
  -6   3   3       64.29       65.76      4.45 o
  -5   3   3        2.29        0.47      0.34 o
  -4   3   3      370.37      376.68      8.11 o
  -3   3   3      528.96      553.80     11.27 o
  -2   3   3       32.24       23.79      1.37 o
  -1   3   3       36.06       49.34      1.80 o
   0   3   3        7.59       10.29      0.60 o
   1   3   3      106.49      117.79      1.62 o
   2   3   3      472.70      444.86      5.77 o
   3   3   3      761.32      807.29      8.94 o
   4   3   3       47.15       63.76      1.56 o
   5   3   3      156.84      153.55      4.43 o
   6   3   3       35.98       39.38      1.75 o
   7   3   3       14.47       13.02      1.11 o
   8   3   3       74.02       74.70      3.53 o
   9   3   3       59.74       62.25      3.37 o
  10   3   3       10.99       11.73      1.58 o
  -8   4   3        4.33        3.89      0.88 o
  -7   4   3       11.56        5.71      1.14 o
  -6   4   3        2.95        4.39      0.87 o
  -5   4   3      227.74      216.70      5.03 o
  -4   4   3        1.14        0.71      0.37 o
  -3   4   3      285.20      286.22      5.62 o
  -2   4   3       20.97       19.88      1.23 o
  -1   4   3       44.67       41.46      1.65 o
   0   4   3       89.92       93.41      1.84 o
   1   4   3      445.82      457.52      8.43 o
   2   4   3       18.18       21.71      1.41 o
   3   4   3        1.43        0.41      0.19 o
   4   4   3       41.83       36.42      1.18 o
   5   4   3        5.95        6.02      0.49 o
   6   4   3      179.72      184.53      4.10 o
   7   4   3       56.11       52.08      2.29 o
   8   4   3       31.39       26.21      1.78 o
   9   4   3      114.53      111.76      5.41 o
  10   4   3        6.11        3.82      1.87 o
  -7   5   3        7.91        4.98      1.06 o
  -6   5   3       28.10       27.37      2.21 o
  -5   5   3      225.37      218.26      6.61 o
  -4   5   3      250.87      262.22      7.82 o
  -3   5   3      122.68      132.73      3.39 o
  -2   5   3      228.17      229.80      4.99 o
  -1   5   3        0.56        0.23      0.31 o
   0   5   3       19.97       21.67      1.03 o
   1   5   3      915.04      968.03     12.85 o
   2   5   3      381.89      399.27      6.38 o
   3   5   3       73.44       98.77      2.29 o
   4   5   3        0.32        0.34      0.23 o
   5   5   3      133.40      127.45      3.07 o
   6   5   3        8.07        5.88      0.63 o
   7   5   3        0.20        0.14      0.31 o
   8   5   3        0.09        0.26      0.37 o
   9   5   3       10.70        8.45      1.69 o
  -7   6   3        2.52        4.23      1.06 o
  -6   6   3        1.95        2.17      0.73 o
  -5   6   3       16.71       18.61      1.49 o
  -4   6   3      406.57      446.92      8.18 o
  -3   6   3        1.88       10.14      1.08 o
  -2   6   3       92.45       83.83      2.84 o
  -1   6   3       10.55       10.51      0.90 o
   0   6   3       10.44        8.60      0.58 o
   1   6   3      319.24      335.90      5.61 o
   2   6   3      114.37      116.04      2.36 o
   3   6   3       40.77       35.39      1.11 o
   4   6   3      162.99      155.12      6.84 o
   5   6   3       47.09       44.26      1.75 o
   6   6   3       11.26       11.66      0.96 o
   7   6   3        7.41        5.40      0.87 o
   8   6   3       11.64        9.20      1.18 o
   9   6   3        1.13        0.76      0.37 o
  -7   7   3        9.35       10.16      1.48 o
  -6   7   3        0.17        0.65      0.46 o
  -5   7   3       31.58       36.09      2.47 o
  -4   7   3        6.78        4.37      0.62 o
  -3   7   3      199.51      192.73      6.03 o
  -2   7   3       32.50       33.93      2.64 o
  -1   7   3       27.90       28.62      1.56 o
   0   7   3        0.14        0.16      0.21 o
   1   7   3        0.68        0.89      0.19 o
   2   7   3       21.69       22.77      1.25 o
   3   7   3      181.15      201.50      5.84 o
   4   7   3       53.07       51.14      2.00 o
   5   7   3        7.24        4.79      1.14 o
   6   7   3        3.02        3.86      0.76 o
   7   7   3        5.96        6.91      1.04 o
   8   7   3        0.72        0.25      0.24 o
  -6   8   3        5.60        6.56      1.38 o
  -5   8   3        2.18        2.51      0.79 o
  -4   8   3        7.10        6.49      1.00 o
  -3   8   3        9.30        9.54      1.21 o
  -2   8   3        9.12        8.96      1.09 o
  -1   8   3        5.79        3.44      0.70 o
   0   8   3       41.52       47.05      2.71 o
   1   8   3      104.25      102.55      3.75 o
   2   8   3        0.02       -0.21      0.38 o
   3   8   3      255.91      258.15     12.35 o
   4   8   3       17.14       15.95      1.46 o
   5   8   3        2.21        3.35      0.78 o
   6   8   3       16.43       16.94      4.57 o
   7   8   3        4.66        5.78      1.38 o
  -5   9   3       11.65        9.62      1.46 o
  -4   9   3       25.17       32.54      2.37 o
  -3   9   3        1.82        2.97      0.69 o
  -2   9   3        6.24        4.28      0.77 o
  -1   9   3       10.23        9.72      1.15 o
   0   9   3        7.48        6.09      0.98 o
   1   9   3       83.93       77.44      3.47 o
   2   9   3       11.29       11.38      1.27 o
   3   9   3        1.54        1.40      0.70 o
   4   9   3       32.90       37.32      4.90 o
   5   9   3       20.11       20.06      2.42 o
   6   9   3        3.33        5.43      1.39 o
  -4  10   3        2.62        4.06      0.90 o
  -3  10   3       11.85       12.31      1.74 o
  -2  10   3        0.60        0.59      0.38 o
  -1  10   3       34.59       33.84      2.84 o
   0  10   3       67.34       67.41      4.89 o
   1  10   3        0.88       -0.12      0.83 o
   2  10   3        1.84        0.97      0.82 o
   3  10   3        1.85        1.26      0.68 o
   4  10   3        0.70       -0.01      1.17 o
   5  10   3        2.07        1.57      1.49 o
  -2  11   3        1.83        0.92      0.98 o
  -1  11   3        0.17       -0.46      0.46 o
   0  11   3       42.66       43.86      4.13 o
   1  11   3        0.25        0.19      0.54 o
   2  11   3        2.93        5.07      1.37 o
   3  11   3        3.19        3.13      1.61 o
  -1  -8   4        0.68       -0.92      0.92 o
   0  -8   4       18.86       19.34      2.64 o
   1  -8   4        6.65        4.18      1.33 o
   2  -8   4       32.13       34.08      3.32 o
   3  -8   4       15.84       15.61      2.30 o
   4  -8   4        5.13        5.96      1.43 o
   5  -8   4       34.81       34.59      3.44 o
   6  -8   4        2.41        2.91      1.13 o
  -2  -7   4        4.06        4.44      0.96 o
  -1  -7   4       41.09       36.00      3.51 o
   0  -7   4       45.94       46.53      3.91 o
   1  -7   4        4.06        5.04      1.14 o
   2  -7   4       23.49       18.76      2.28 o
   3  -7   4        0.13       -0.01      0.67 o
   4  -7   4       79.59       85.10      5.15 o
   5  -7   4        1.48        1.33      1.14 o
   6  -7   4       91.01       81.22      5.80 o
   7  -7   4        8.21        5.28      1.05 o
  -4  -6   4        3.93        4.03      1.15 o
  -3  -6   4        0.23       -0.19      0.39 o
  -2  -6   4        0.69        0.19      0.57 o
  -1  -6   4        1.28        0.48      0.32 o
   0  -6   4       77.79       70.38      3.44 o
   1  -6   4       15.25       15.76      1.42 o
   2  -6   4       45.37       41.32      3.19 o
   3  -6   4        2.69        3.82      1.07 o
   4  -6   4       60.61       69.33      4.23 o
   5  -6   4       40.73       46.19      3.49 o
   6  -6   4       14.09       14.69      1.74 o
   7  -6   4        7.56       10.16      1.43 o
   8  -6   4        0.74        0.88      0.81 o
  -5  -5   4        1.67        0.93      1.52 o
  -4  -5   4       46.91       45.51      3.03 o
  -3  -5   4        2.58        2.26      0.59 o
  -2  -5   4       41.21       34.00      2.16 o
  -1  -5   4      207.56      202.31      6.17 o
   0  -5   4       14.46       14.14      1.31 o
   1  -5   4        7.56        7.45      0.91 o
   2  -5   4      120.37      124.18      4.47 o
   3  -5   4      231.67      222.50      7.13 o
   4  -5   4        3.48        4.77      1.36 o
   5  -5   4      439.10      447.72     13.72 o
   6  -5   4       23.22       26.65      2.15 o
   7  -5   4        1.55        0.69      0.47 o
   8  -5   4       11.59       15.67      1.98 o
   9  -5   4        3.71        0.82      2.12 o
  -5  -4   4        3.09        3.62      1.49 o
  -4  -4   4        4.04        1.95      0.50 o
  -3  -4   4       25.59       21.56      1.73 o
  -2  -4   4      167.76      169.02      4.68 o
  -1  -4   4       81.34       69.58      3.37 o
   0  -4   4        0.03        0.11      0.17 o
   1  -4   4        0.56        0.35      0.15 o
   2  -4   4       38.09       45.33      2.42 o
   3  -4   4      290.76      285.36      6.83 o
   4  -4   4      107.51       98.79      3.40 o
   5  -4   4      149.30      157.68      3.39 o
   6  -4   4      105.10      113.51      4.32 o
   7  -4   4       10.36        9.90      0.84 o
   8  -4   4        0.32        1.46      0.55 o
   9  -4   4        0.13        0.28      1.30 o
  -6  -3   4       15.23       15.30      1.85 o
  -5  -3   4        0.10        0.13      0.29 o
  -4  -3   4       14.54       14.12      1.28 o
  -3  -3   4       54.65       65.35      3.11 o
  -2  -3   4       64.23       50.67      4.17 o
  -1  -3   4       18.92       16.41      1.35 o
   0  -3   4        4.32        2.09      0.59 o
   1  -3   4       23.20       18.70      0.93 o
   2  -3   4       18.28       17.91      0.94 o
   3  -3   4      381.79      379.49      5.13 o
   4  -3   4      553.64      550.79      8.22 o
   5  -3   4       50.75       44.40      1.46 o
   6  -3   4       12.63        9.08      0.87 o
   7  -3   4        9.62       11.94      1.05 o
   8  -3   4        0.01        0.40      0.28 o
   9  -3   4       73.21       76.39      7.15 o
  10  -3   4       12.06        9.52      1.91 o
  -6  -2   4        0.04        0.03      0.53 o
  -5  -2   4        3.67        2.43      0.76 o
  -4  -2   4       11.41       10.53      1.05 o
  -3  -2   4       39.91       36.77      3.15 o
  -2  -2   4        6.57        6.36      0.68 o
  -1  -2   4       24.76       27.21      1.36 o
   0  -2   4       15.65       17.35      0.83 o
   1  -2   4       16.75       15.11      0.86 o
   2  -2   4      434.03      417.38      6.41 o
   3  -2   4       46.88       47.33      1.57 o
   4  -2   4      373.72      382.70      5.79 o
   5  -2   4      615.54      586.96     10.33 o
   6  -2   4      193.81      198.50      4.85 o
   7  -2   4        6.50        5.81      0.96 o
   8  -2   4       48.33       50.42      2.96 o
   9  -2   4        0.52        0.58      1.65 o
  10  -2   4       87.84       98.63      6.68 o
  -7  -1   4        1.47        1.60      0.62 o
  -6  -1   4        3.90        3.32      1.06 o
  -5  -1   4       28.40       31.30      2.71 o
  -4  -1   4      356.23      351.17     14.39 o
  -3  -1   4       21.18       23.32      1.04 o
  -2  -1   4       22.10       21.90      1.07 o
  -1  -1   4      157.59      165.79      3.80 o
   0  -1   4       54.86       63.61      1.75 o
   1  -1   4        0.20        0.38      0.16 o
   2  -1   4      206.12      201.72      2.92 o
   3  -1   4      147.17      170.98      3.40 o
   4  -1   4     2079.20     2177.55     15.04 o
   5  -1   4      166.33      189.87      3.98 o
   6  -1   4       10.88        8.33      0.77 o
   7  -1   4        4.15        3.24      1.86 o
   8  -1   4       53.06       53.15      7.39 o
   9  -1   4       61.62       57.13      3.72 o
  10  -1   4       35.47       42.38      3.30 o
  -7   0   4        5.38        4.43      0.96 o
  -6   0   4        2.58        2.84      0.80 o
  -5   0   4       31.01       26.22      2.06 o
  -4   0   4       71.52       74.45      2.40 o
  -3   0   4      549.98      544.16      6.65 o
  -2   0   4       15.50        8.21      0.58 o
  -1   0   4        2.17        2.29      0.27 o
   0   0   4      262.80      258.29      3.44 o
   1   0   4        4.14        8.24      0.56 o
   2   0   4      335.63      363.39      4.97 o
   3   0   4     1733.82     1799.63     16.40 o
   4   0   4       85.05       92.08      2.84 o
   5   0   4       10.52        5.56      0.50 o
   6   0   4        0.03        0.18      0.13 o
   7   0   4       13.42       12.50      1.43 o
   8   0   4       35.16       32.08      1.87 o
   9   0   4      123.74      129.25      8.59 o
  10   0   4       14.16       14.24      1.66 o
  -7   1   4        9.52       11.33      1.86 o
  -6   1   4        0.03       -0.07      0.45 o
  -5   1   4       46.54       43.72      2.21 o
  -4   1   4      197.97      193.50      4.52 o
  -3   1   4       89.68      100.33      2.56 o
  -2   1   4       48.38       45.93      2.32 o
  -1   1   4        9.46       10.58      0.89 o
   0   1   4       24.70       23.63      1.10 o
   1   1   4        2.64        3.27      0.46 o
   2   1   4       11.73       17.27      0.84 o
   3   1   4     4361.72     4579.84     34.51 o
   4   1   4       11.85       10.00      0.87 o
   5   1   4        8.98        9.44      0.68 o
   6   1   4        5.14        5.69      0.61 o
   7   1   4        2.73        1.58      0.41 o
   8   1   4        9.02        6.64      0.79 o
   9   1   4      100.64       98.64      6.10 o
  10   1   4       57.44       61.83      3.82 o
  -7   2   4        1.85       -0.20      0.43 o
  -6   2   4        0.45       -0.17      0.32 o
  -5   2   4       12.29       11.62      1.17 o
  -4   2   4       27.41       27.48      1.56 o
  -3   2   4        4.47        7.68      0.89 o
  -2   2   4      459.06      481.44     16.94 o
  -1   2   4       48.30       40.06      1.75 o
   0   2   4        7.20       10.95      0.75 o
   1   2   4       14.74       15.92      0.64 o
   2   2   4     1463.79     1444.94     25.02 o
   3   2   4      219.43      207.72      2.71 o
   4   2   4      753.55      733.49      8.16 o
   5   2   4      387.81      406.29      9.32 o
   6   2   4       30.05       23.39      1.22 o
   7   2   4      349.79      340.01      8.24 o
   8   2   4       35.15       34.95      1.83 o
   9   2   4        6.49        4.63      0.85 o
  10   2   4       14.00       10.30      1.88 o
  -7   3   4        0.92        0.35      0.32 o
  -6   3   4        0.46        1.08      0.45 o
  -5   3   4       30.79       37.70      2.12 o
  -4   3   4        0.20        0.77      0.38 o
  -3   3   4       40.34       30.24      1.72 o
  -2   3   4       47.21       66.77      3.03 o
  -1   3   4      813.44      871.43     13.67 o
   0   3   4      244.25      253.91      5.18 o
   1   3   4      549.83      525.21      6.86 o
   2   3   4      246.27      248.32      3.22 o
   3   3   4        6.10        4.87      0.52 o
   4   3   4      101.54       94.19      2.06 o
   5   3   4      365.85      382.98      6.46 o
   6   3   4      488.63      463.80     13.12 o
   7   3   4        2.79        2.74      0.42 o
   8   3   4        5.91        4.90      0.64 o
   9   3   4       52.34       52.50      3.24 o
  10   3   4        5.34        4.65      0.95 o
  -7   4   4        5.20        7.84      1.26 o
  -6   4   4       79.41       76.78      6.22 o
  -5   4   4       29.97       32.27      2.97 o
  -4   4   4        7.10        6.68      0.97 o
  -3   4   4      163.02      168.01      4.45 o
  -2   4   4      127.72      129.25      3.54 o
  -1   4   4       21.47       16.97      1.16 o
   0   4   4       22.06       17.85      0.98 o
   1   4   4       26.89       21.36      0.78 o
   2   4   4       44.60       51.17      1.94 o
   3   4   4       95.55      113.40      3.05 o
   4   4   4        3.60        5.30      0.66 o
   5   4   4      162.72      142.06      4.21 o
   6   4   4      152.37      133.99      7.18 o
   7   4   4        0.32        0.20      0.21 o
   8   4   4       90.74       79.08      2.82 o
   9   4   4        0.20        0.14      0.30 o
  10   4   4        0.05        0.83      0.60 o
  -7   5   4        0.71        1.98      0.71 o
  -6   5   4        2.17        3.19      0.81 o
  -5   5   4       67.11       72.71      3.13 o
  -4   5   4        0.64       -0.05      0.31 o
  -3   5   4       25.85       25.95      1.56 o
  -2   5   4      133.19      137.75      3.72 o
  -1   5   4       27.97       29.53      1.87 o
   0   5   4       89.02       93.77      2.83 o
   1   5   4       62.97       61.08      1.98 o
   2   5   4       67.99       71.43      2.36 o
   3   5   4      140.19      153.71      4.10 o
   4   5   4      245.01      247.75      4.85 o
   5   5   4       11.92       10.17      1.22 o
   6   5   4      126.55      123.76      4.76 o
   7   5   4      115.13      113.78      3.78 o
   8   5   4       44.21       41.83      2.46 o
   9   5   4        8.34        8.88      1.65 o
  -6   6   4       15.20       14.55      1.72 o
  -5   6   4        3.75        5.24      0.92 o
  -4   6   4       11.27        9.98      1.07 o
  -3   6   4      100.77      113.73      5.32 o
  -2   6   4       42.28       47.41      2.15 o
  -1   6   4       63.70       64.55      2.23 o
   0   6   4      296.20      312.47      6.62 o
   1   6   4        9.80       11.35      0.68 o
   2   6   4      100.30       97.33      4.13 o
   3   6   4       33.94       32.93      2.18 o
   4   6   4      143.87      152.50      4.44 o
   5   6   4       28.52       23.90      2.18 o
   6   6   4        0.57        1.43      0.49 o
   7   6   4       72.99       66.05      3.21 o
   8   6   4       51.38       49.41      3.25 o
   9   6   4        0.01       -0.05      0.38 o
  -6   7   4       42.08       48.86      3.16 o
  -5   7   4        1.00        0.11      0.43 o
  -4   7   4       37.66       45.41      2.51 o
  -3   7   4        4.95        4.45      0.76 o
  -2   7   4      140.92      148.58      4.39 o
  -1   7   4      110.05       99.77      3.66 o
   0   7   4       94.25       89.42      2.65 o
   1   7   4       97.48       99.54      2.55 o
   2   7   4        8.20        7.65      0.59 o
   3   7   4       35.58       29.75      1.71 o
   4   7   4       19.86       19.19      1.35 o
   5   7   4       95.27      101.39      5.75 o
   6   7   4       44.26       43.06      2.52 o
   7   7   4        4.52        2.32      0.70 o
   8   7   4        5.63        4.54      0.92 o
  -5   8   4       15.54       15.62      1.53 o
  -4   8   4        8.46       11.90      2.04 o
  -3   8   4        0.10       -0.06      0.45 o
  -2   8   4        3.05        2.51      0.59 o
  -1   8   4        0.40       -0.13      0.36 o
   0   8   4      109.89      109.12      4.74 o
   1   8   4        0.86        0.46      0.24 o
   2   8   4       10.84        9.66      1.31 o
   3   8   4        0.14        0.13      0.54 o
   4   8   4       63.66       69.80      3.78 o
   5   8   4       27.45       26.68      2.44 o
   6   8   4        7.92        3.79      1.09 o
   7   8   4       18.13       18.46      2.04 o
   8   8   4        1.53        1.47      0.59 o
  -5   9   4        2.31        2.77      0.90 o
  -4   9   4        0.16        0.23      0.40 o
  -3   9   4       13.08       15.95      1.57 o
  -2   9   4       27.35       28.58      2.09 o
  -1   9   4       22.62       23.89      1.71 o
   0   9   4        1.64        1.03      0.37 o
   1   9   4       22.32       24.66      1.70 o
   2   9   4        2.44        2.00      0.58 o
   3   9   4       32.91       33.31      2.28 o
   4   9   4       20.81       17.72      1.66 o
   5   9   4        8.26       10.68      2.29 o
   6   9   4       37.38       37.47      5.36 o
   7   9   4        2.44        1.38      0.72 o
  -3  10   4        7.15        5.96      1.22 o
  -2  10   4        1.61        1.03      0.91 o
  -1  10   4       61.80       68.20      3.72 o
   0  10   4       44.87       37.47      2.46 o
   1  10   4        3.23        3.36      0.84 o
   2  10   4       23.35       23.49      2.08 o
   3  10   4       12.73       13.15      1.50 o
   4  10   4        2.57        1.71      0.62 o
   5  10   4        3.67        4.96      1.35 o
  -2  11   4       24.17       24.25      2.68 o
  -1  11   4        1.43        1.08      0.60 o
   0  11   4        6.34        9.46      1.98 o
   1  11   4        0.01        0.30      0.42 o
   2  11   4        3.36        1.67      1.15 o
   3  11   4        4.61        3.30      1.09 o
   2  -8   5        3.38        1.48      1.98 o
   3  -8   5        2.37        3.30      1.14 o
   4  -8   5       25.73       31.50      3.38 o
  -1  -7   5       33.12       35.56      2.87 o
   0  -7   5       33.73       38.74      3.74 o
   1  -7   5       10.61        8.54      1.78 o
   2  -7   5       18.39       14.46      2.83 o
   3  -7   5       49.49       52.67      6.57 o
   4  -7   5        0.93        1.38      0.76 o
   5  -7   5       51.71       52.94      4.94 o
   6  -7   5        1.08        2.00      0.75 o
  -2  -6   5       20.61       20.95      2.39 o
  -1  -6   5       21.29       24.16      2.84 o
   0  -6   5        0.66        0.24      0.47 o
   1  -6   5        5.38        6.02      0.94 o
   2  -6   5        2.72        2.56      0.65 o
   3  -6   5        1.31        0.33      0.86 o
   4  -6   5      137.75      144.16      6.39 o
   5  -6   5        4.43        5.16      1.24 o
   6  -6   5        0.96        0.63      0.52 o
   7  -6   5       28.77       37.45      3.40 o
   8  -6   5        0.21        0.59      0.40 o
  -3  -5   5        2.16        0.60      0.40 o
  -2  -5   5      114.58      107.52      5.97 o
  -1  -5   5        8.51        8.09      1.26 o
   0  -5   5       24.41       25.37      2.19 o
   1  -5   5       61.63       59.24      2.82 o
   2  -5   5      503.83      490.46     10.16 o
   3  -5   5        0.44        0.93      0.43 o
   4  -5   5       88.65       89.62      4.72 o
   5  -5   5      250.76      281.38     13.84 o
   6  -5   5        2.71        3.08      0.88 o
   7  -5   5      119.41      126.24      5.10 o
   8  -5   5        0.02        0.82      0.53 o
   9  -5   5        2.28        2.97      1.13 o
  -4  -4   5        0.68        0.40      0.36 o
  -3  -4   5       78.28       75.97      3.85 o
  -2  -4   5       19.33       16.67      1.78 o
  -1  -4   5      128.85      129.81      5.33 o
   0  -4   5       35.91       34.19      2.43 o
   1  -4   5        4.85        5.39      0.64 o
   2  -4   5       65.06       60.85      3.11 o
   3  -4   5      682.54      690.70     10.95 o
   4  -4   5       11.92       12.31      1.80 o
   5  -4   5       99.44      100.02      3.76 o
   6  -4   5       42.03       39.97      1.89 o
   7  -4   5        9.88       10.97      1.02 o
   8  -4   5       12.01       11.15      1.12 o
   9  -4   5        3.42        4.25      1.23 o
  -5  -3   5        0.06        0.23      0.41 o
  -4  -3   5        1.14        0.23      0.44 o
  -3  -3   5       50.20       45.84      3.86 o
  -2  -3   5      187.46      185.62      7.16 o
  -1  -3   5       54.27       51.31      2.96 o
   0  -3   5        0.86        0.48      0.22 o
   1  -3   5        0.06        0.17      0.21 o
   2  -3   5       15.87       14.32      1.03 o
   3  -3   5       99.30       90.92      2.27 o
   4  -3   5      883.18      751.49     42.48 o
   5  -3   5       22.78       20.42      1.29 o
   6  -3   5       16.66       14.46      0.89 o
   7  -3   5        5.14        5.53      0.75 o
   8  -3   5       32.85       35.60      1.99 o
   9  -3   5       18.82       18.48      2.56 o
  10  -3   5        1.89        0.15      0.51 o
  -5  -2   5        1.18        1.31      0.76 o
  -4  -2   5       20.47       20.29      1.66 o
  -3  -2   5       26.61       26.42      2.09 o
  -2  -2   5      154.52      147.95      4.82 o
  -1  -2   5        3.24        1.73      0.51 o
   0  -2   5        9.21        8.83      1.45 o
   1  -2   5       63.28       54.30      1.92 o
   2  -2   5       50.51       44.34      1.71 o
   3  -2   5      158.17      163.15      4.00 o
   4  -2   5      552.65      525.52      7.38 o
   5  -2   5       91.95       91.82      2.98 o
   6  -2   5      236.27      244.53      5.99 o
   7  -2   5        7.58        6.83      0.89 o
   8  -2   5       10.86        9.48      1.55 o
   9  -2   5      102.49      115.35      5.13 o
  10  -2   5       28.83       31.11      3.23 o
  -6  -1   5        0.13       -0.06      0.71 o
  -5  -1   5        5.80        3.72      0.72 o
  -4  -1   5       12.79       10.48      1.17 o
  -3  -1   5       53.41       50.21      2.26 o
  -2  -1   5        3.73        2.62      0.50 o
  -1  -1   5        0.59        0.43      0.22 o
   0  -1   5       57.25       55.12      1.61 o
   1  -1   5        0.66        1.24      0.28 o
   2  -1   5        4.90        7.44      0.84 o
   3  -1   5      682.24      668.56     12.46 o
   4  -1   5       17.22       15.96      1.70 o
   5  -1   5      534.39      576.85     11.36 o
   6  -1   5        8.78        8.87      0.99 o
   7  -1   5        7.89        8.91      1.00 o
   8  -1   5      100.91      104.09      4.66 o
   9  -1   5        1.27        0.01      0.60 o
  10  -1   5       19.42       20.28      2.20 o
  -6   0   5        0.00        0.15      0.72 o
  -5   0   5       32.79       27.42      2.16 o
  -4   0   5      219.32      210.04      6.13 o
  -3   0   5      351.51      339.61      6.15 o
  -2   0   5        0.69        0.68      0.24 o
  -1   0   5        9.65       10.13      0.93 o
   0   0   5        8.04        7.09      1.20 o
   1   0   5      454.84      419.88      7.12 o
   2   0   5     1523.77     1496.95     20.10 o
   3   0   5       20.84       15.96      0.92 o
   4   0   5        0.64        0.27      0.22 o
   5   0   5      233.79      233.65      4.41 o
   6   0   5       11.94       11.98      0.90 o
   7   0   5      192.46      200.31      5.69 o
   8   0   5       20.41       22.05      1.74 o
   9   0   5      165.34      171.11      5.95 o
  10   0   5       15.36       16.98      2.05 o
  -6   1   5        0.21        1.08      0.59 o
  -5   1   5       32.66       39.41      2.53 o
  -4   1   5       51.90       52.29      2.12 o
  -3   1   5       65.49       58.39      2.12 o
  -2   1   5      234.32      234.22      4.34 o
  -1   1   5        1.05        0.92      0.24 o
   0   1   5      145.24      129.32      3.00 o
   1   1   5        2.19        1.70      0.30 o
   2   1   5      419.83      432.41     19.02 o
   3   1   5      505.78      521.89      6.22 o
   4   1   5      197.09      192.71      3.75 o
   5   1   5       18.65       18.70      1.71 o
   6   1   5       12.49       14.34      0.99 o
   7   1   5      129.88      134.64      3.98 o
   8   1   5       27.27       27.25      1.84 o
   9   1   5       39.65       43.68      2.58 o
  10   1   5        1.73        0.96      0.55 o
  -6   2   5        9.10        9.03      1.68 o
  -5   2   5        0.93        0.92      0.56 o
  -4   2   5        1.87        1.63      0.41 o
  -3   2   5        0.02        0.12      0.23 o
  -2   2   5       27.02       25.22      1.30 o
  -1   2   5      341.98      346.32      9.06 o
   0   2   5       27.04       33.77      2.62 o
   1   2   5      577.96      572.97      7.38 o
   2   2   5      636.60      651.85     25.52 o
   3   2   5     1089.46     1105.63     14.82 o
   4   2   5      720.19      728.90      7.77 o
   5   2   5      141.77      166.30      4.13 o
   6   2   5      142.05      137.91      3.60 o
   7   2   5        0.05        0.28      0.46 o
   8   2   5      558.99      554.68     15.04 o
   9   2   5        0.64        0.39      0.32 o
  10   2   5       41.23       40.39      3.36 o
  -6   3   5       15.01       17.11      1.77 o
  -5   3   5        3.83        6.63      0.92 o
  -4   3   5        7.30        6.56      0.82 o
  -3   3   5       17.42       13.71      1.13 o
  -2   3   5       62.34       69.95      3.77 o
  -1   3   5      160.31      177.56      6.10 o
   0   3   5       26.40       26.62      1.41 o
   1   3   5        4.59        3.92      0.42 o
   2   3   5      608.49      603.11     14.70 o
   3   3   5        3.74        1.55      0.24 o
   4   3   5      798.04      804.57      8.89 o
   5   3   5      976.45      972.12      9.82 o
   6   3   5       35.48       32.99      1.97 o
   7   3   5       59.61       57.91      2.82 o
   8   3   5      111.74      112.12      3.93 o
   9   3   5        8.18        6.58      1.22 o
  10   3   5       25.35       25.85      2.62 o
  -6   4   5        9.75       11.22      1.31 o
  -5   4   5        5.77        5.11      0.95 o
  -4   4   5       53.57       51.22      2.92 o
  -3   4   5        2.41        3.99      0.63 o
  -2   4   5       86.61       86.61      6.07 o
  -1   4   5       41.03       46.15      3.40 o
   0   4   5        5.34        5.40      0.73 o
   1   4   5      149.23      135.19      3.94 o
   2   4   5        4.97        5.42      0.44 o
   3   4   5       22.91       18.79      1.91 o
   4   4   5        0.90        0.99      0.60 o
   5   4   5        5.95        5.15      0.89 o
   6   4   5      289.24      296.23      5.65 o
   7   4   5      161.62      159.21      4.60 o
   8   4   5       11.88        9.88      1.18 o
   9   4   5        4.78        4.40      0.94 o
  10   4   5       11.31       12.47      1.82 o
  -6   5   5        0.03       -0.19      0.80 o
  -5   5   5        1.48        1.46      0.59 o
  -4   5   5       20.63       23.35      1.87 o
  -3   5   5      100.16      100.54      3.59 o
  -2   5   5       12.28       11.55      1.12 o
  -1   5   5       28.59       29.62      2.00 o
   0   5   5       97.81       82.94      3.46 o
   1   5   5       42.14       46.79      1.49 o
   2   5   5       12.66       13.01      0.74 o
   3   5   5        0.38        0.16      0.30 o
   4   5   5      127.52      140.56      3.64 o
   5   5   5      425.61      450.82      7.79 o
   6   5   5      131.22      130.36      3.84 o
   7   5   5        1.05        2.12      0.60 o
   8   5   5        3.24        2.82      0.60 o
   9   5   5       39.69       39.12      3.04 o
  10   5   5        7.65        8.85      1.55 o
  -6   6   5       15.55       15.22      1.82 o
  -5   6   5        8.57        8.94      1.24 o
  -4   6   5        4.91        6.71      0.91 o
  -3   6   5        5.88        7.29      0.89 o
  -2   6   5        1.59        1.39      0.60 o
  -1   6   5      187.00      186.81      5.26 o
   0   6   5        3.34        3.27      0.54 o
   1   6   5       17.72       18.67      0.93 o
   2   6   5       30.50       33.29      1.41 o
   3   6   5       38.87       41.31      2.11 o
   4   6   5       22.30       25.44      3.14 o
   5   6   5      137.53      144.71      4.04 o
   6   6   5       28.00       24.76      1.73 o
   7   6   5      143.42      143.04      6.17 o
   8   6   5        0.03        0.00      0.34 o
   9   6   5        4.01        3.20      0.85 o
  -5   7   5        0.03        0.47      0.47 o
  -4   7   5        0.00        0.05      0.34 o
  -3   7   5       22.16       23.39      1.93 o
  -2   7   5      228.67      244.48      6.13 o
  -1   7   5      113.17      119.80      3.41 o
   0   7   5       30.04       29.19      2.20 o
   1   7   5        7.72        7.56      0.80 o
   2   7   5        0.29        0.50      0.23 o
   3   7   5      107.72      110.41      3.66 o
   4   7   5      254.88      251.63      9.57 o
   5   7   5       72.94       70.02      3.34 o
   6   7   5       46.34       46.93      2.50 o
   7   7   5       10.89       12.61      1.46 o
   8   7   5        0.00       -0.35      0.41 o
   9   7   5        0.19        0.91      0.70 o
  -5   8   5        3.77        3.19      0.75 o
  -4   8   5        3.44        3.45      1.00 o
  -3   8   5        5.08        3.00      0.66 o
  -2   8   5        8.62        9.71      1.41 o
  -1   8   5      221.56      226.20     13.03 o
   0   8   5        6.23        6.67      0.81 o
   1   8   5        4.09        4.12      0.79 o
   2   8   5        0.01       -0.36      0.36 o
   3   8   5       32.22       28.46      2.08 o
   4   8   5        3.57        0.83      0.67 o
   5   8   5        0.40        1.79      0.87 o
   6   8   5      136.26      135.75      6.37 o
   7   8   5        0.86        0.19      0.49 o
   8   8   5        9.93       10.23      1.40 o
  -4   9   5        0.25       -0.05      0.48 o
  -3   9   5        8.36        7.73      1.17 o
  -2   9   5        1.57        1.84      0.54 o
  -1   9   5        6.48        5.85      0.87 o
   0   9   5        1.69        1.05      0.42 o
   1   9   5        2.23        1.86      0.39 o
   2   9   5        8.83       10.57      1.71 o
   3   9   5        2.74        1.13      0.55 o
   4   9   5        6.71        8.62      1.44 o
   5   9   5       86.37       92.54      4.86 o
   6   9   5       16.47       13.93      2.12 o
   7   9   5        5.05        4.43      2.33 o
  -3  10   5        0.19       -0.23      0.33 o
  -2  10   5       24.76       22.98      2.23 o
  -1  10   5        0.08        0.78      0.43 o
   0  10   5        7.56        9.73      1.23 o
   1  10   5        8.86        5.96      1.21 o
   2  10   5        0.41        0.18      0.46 o
   3  10   5       10.00       10.77      1.44 o
   4  10   5        7.21        7.52      1.24 o
   5  10   5        0.08       -0.53      0.60 o
  -1  11   5        0.01       -0.57      0.57 o
   0  11   5        5.83        6.00      1.86 o
   1  11   5        0.03       -0.40      0.61 o
   2  11   5        1.06       -0.16      0.46 o
   3  11   5        4.18        5.09      1.39 o
   2  -7   6        4.02        4.70      1.73 o
   3  -7   6        0.84        0.99      0.73 o
   4  -7   6       65.64       77.38      7.65 o
   5  -7   6        6.05        8.41      1.77 o
  -1  -6   6        6.31        8.23      1.41 o
   0  -6   6      137.34      131.88      8.08 o
   1  -6   6        0.67        0.33      0.46 o
   2  -6   6        0.21        0.08      0.32 o
   3  -6   6       20.87       20.31      2.53 o
   4  -6   6        1.09        1.26      1.11 o
   5  -6   6       19.47       23.25      4.02 o
   6  -6   6       31.43       33.24      3.25 o
   7  -6   6        7.60        6.18      1.47 o
  -2  -5   6        4.51        7.62      1.35 o
  -1  -5   6       42.50       52.78      4.23 o
   0  -5   6        4.53        3.82      0.89 o
   1  -5   6        2.04        1.28      0.61 o
   2  -5   6       12.07       12.44      1.35 o
   3  -5   6        4.18        2.25      1.60 o
   4  -5   6       30.83       35.23      3.33 o
   5  -5   6        1.56        2.27      0.83 o
   6  -5   6       22.92       22.07      2.49 o
   7  -5   6       10.10        9.82      1.75 o
   8  -5   6        0.01        0.23      0.53 o
  -3  -4   6        8.32        6.39      1.06 o
  -2  -4   6       78.22       74.84      3.54 o
  -1  -4   6      104.57      105.25      5.66 o
   0  -4   6        0.45        0.48      0.51 o
   1  -4   6       42.98       46.76      3.27 o
   2  -4   6      188.89      185.45      5.21 o
   3  -4   6      169.86      180.25      9.66 o
   4  -4   6        5.58        5.98      1.21 o
   5  -4   6      239.73      253.30     11.41 o
   6  -4   6       75.11       75.22      5.14 o
   7  -4   6       70.75       77.78      4.56 o
   8  -4   6        1.18        0.47      0.39 o
   9  -4   6        1.60        1.01      0.43 o
  -4  -3   6        8.04        6.55      1.16 o
  -3  -3   6       70.99       72.30      3.55 o
  -2  -3   6       25.35       19.68      1.74 o
  -1  -3   6       90.16       90.84      3.53 o
   0  -3   6       26.32       25.67      2.01 o
   1  -3   6      162.46      156.19      5.30 o
   2  -3   6       15.08       15.05      1.43 o
   3  -3   6      400.22      407.39     10.00 o
   4  -3   6      101.37       94.76      3.47 o
   5  -3   6       10.43       10.36      1.06 o
   6  -3   6      181.46      173.40      6.57 o
   7  -3   6        3.34        4.06      0.67 o
   8  -3   6        7.79        7.74      0.95 o
   9  -3   6        1.37        1.55      0.51 o
  10  -3   6       11.27        6.31      1.72 o
  -4  -2   6        9.82       10.78      1.38 o
  -3  -2   6       58.60       53.74      2.93 o
  -2  -2   6       16.81       16.36      1.54 o
  -1  -2   6       62.82       68.76      2.96 o
   0  -2   6       18.46       21.32      1.75 o
   1  -2   6        2.80        2.09      0.43 o
   2  -2   6      449.25      468.49     12.17 o
   3  -2   6      105.25      101.55      3.74 o
   4  -2   6        0.83        0.90      0.49 o
   5  -2   6      322.32      292.37     14.30 o
   6  -2   6       85.15       90.11      3.11 o
   7  -2   6        0.97        0.57      0.26 o
   8  -2   6       25.39       24.65      1.85 o
   9  -2   6        5.51        4.72      0.91 o
  10  -2   6        2.03        0.99      1.28 o
  -5  -1   6        0.04       -0.07      0.54 o
  -4  -1   6       65.41       67.09      4.38 o
  -3  -1   6        0.94        0.43      0.43 o
  -2  -1   6       42.27       42.09      2.34 o
  -1  -1   6       40.98       39.99      2.15 o
   0  -1   6        6.15        5.01      0.54 o
   1  -1   6        3.13        3.23      0.45 o
   2  -1   6       34.06       28.62      1.85 o
   3  -1   6      135.72      125.43      4.79 o
   4  -1   6      507.30      512.21     13.17 o
   5  -1   6        0.16        0.56      0.44 o
   6  -1   6       69.81       71.89      3.05 o
   7  -1   6      115.91      120.99      3.79 o
   8  -1   6       33.74       35.16      2.14 o
   9  -1   6       62.17       65.78      3.94 o
  10  -1   6        4.12        4.83      0.91 o
  -5   0   6        6.37        4.34      1.10 o
  -4   0   6       19.23       15.82      2.04 o
  -3   0   6       58.03       59.98      3.24 o
  -2   0   6      105.27      110.17      4.15 o
  -1   0   6       66.66       68.00      2.70 o
   0   0   6      233.38      245.54      4.90 o
   1   0   6      110.69      113.62      2.79 o
   2   0   6       43.64       40.18      2.45 o
   3   0   6       13.70       12.92      1.22 o
   4   0   6      315.03      315.48      6.39 o
   5   0   6        9.75        7.43      1.02 o
   6   0   6       88.71       93.65      3.94 o
   7   0   6        9.07        6.36      0.66 o
   8   0   6      235.81      238.00      8.27 o
   9   0   6        0.18       -0.41      0.41 o
  10   0   6        9.98       11.21      1.33 o
  -5   1   6        4.75        5.26      1.72 o
  -4   1   6       47.53       50.46      3.56 o
  -3   1   6       49.61       42.48      3.51 o
  -2   1   6        2.14        1.22      0.76 o
  -1   1   6      356.15      364.49      6.96 o
   0   1   6       83.03       82.20      3.96 o
   1   1   6      332.85      357.18      7.42 o
   2   1   6      303.14      308.41      7.92 o
   3   1   6      781.21      770.97      8.91 o
   4   1   6       36.45       37.65      1.48 o
   5   1   6       81.42       92.95      2.77 o
   6   1   6       15.03       14.84      1.36 o
   7   1   6      159.59      162.59      5.08 o
   8   1   6        0.45        0.24      0.26 o
   9   1   6        0.74        0.34      0.34 o
  10   1   6       12.27       12.03      1.48 o
  -6   2   6       15.43       13.24      2.04 o
  -5   2   6        3.09        6.88      1.57 o
  -4   2   6       14.32       14.38      1.60 o
  -3   2   6        2.31        1.10      0.36 o
  -2   2   6       11.83        8.71      0.80 o
  -1   2   6       19.17       17.48      1.88 o
   0   2   6       43.88       47.85      2.15 o
   1   2   6      871.00      889.48     10.73 o
   2   2   6        1.64        2.80      0.59 o
   3   2   6        1.58        1.26      0.45 o
   4   2   6       15.76       18.17      1.16 o
   5   2   6      377.40      366.94      7.15 o
   6   2   6       15.44       15.49      1.82 o
   7   2   6      551.09      582.70     10.50 o
   8   2   6      203.70      206.13      8.85 o
   9   2   6       89.54       89.86      6.32 o
  10   2   6       29.18       33.62      2.87 o
  -6   3   6        4.22        4.86      1.25 o
  -5   3   6        0.79        0.15      0.51 o
  -4   3   6       10.84        9.65      1.31 o
  -3   3   6        1.69        1.05      0.29 o
  -2   3   6       24.69       24.16      1.47 o
  -1   3   6        7.50        8.89      0.71 o
   0   3   6      486.01      478.65      8.20 o
   1   3   6      453.55      466.37      9.83 o
   2   3   6        0.00       -0.03      0.16 o
   3   3   6      152.05      154.70      3.49 o
   4   3   6      138.97      146.66      4.43 o
   5   3   6        0.17        0.18      0.19 o
   6   3   6      816.76      856.29     20.58 o
   7   3   6        0.00        0.94      0.41 o
   8   3   6       30.00       29.38      1.70 o
   9   3   6       57.99       69.02      3.31 o
  10   3   6       22.94       24.97      2.50 o
  -5   4   6        1.72        1.93      0.63 o
  -4   4   6        8.91        5.15      1.68 o
  -3   4   6       47.03       48.71      2.63 o
  -2   4   6        8.19        7.40      1.45 o
  -1   4   6        7.61        9.42      1.57 o
   0   4   6      194.17      189.64      5.21 o
   1   4   6      332.48      330.72      8.45 o
   2   4   6      502.94      478.29      8.83 o
   3   4   6        0.76        0.34      0.20 o
   4   4   6        3.26        2.07      0.28 o
   5   4   6       36.78       35.55      1.38 o
   6   4   6      159.58      170.74      4.66 o
   7   4   6      777.09      788.87     19.34 o
   8   4   6       18.52       17.11      1.58 o
   9   4   6        2.90        1.97      0.62 o
  10   4   6        0.25        0.25      0.42 o
  -5   5   6       13.62       14.85      1.68 o
  -4   5   6       23.54       22.91      1.97 o
  -3   5   6       10.15        9.59      1.15 o
  -2   5   6       27.56       29.26      2.18 o
  -1   5   6       93.90       96.86      3.39 o
   0   5   6        7.28        8.42      1.28 o
   1   5   6      119.49      116.16      4.86 o
   2   5   6        1.58        3.31      0.44 o
   3   5   6       17.80       15.85      0.73 o
   4   5   6      126.77      128.24      3.79 o
   5   5   6       15.41       16.04      1.35 o
   6   5   6       74.55       69.84      2.83 o
   7   5   6       46.48       49.14      2.67 o
   8   5   6       67.31       66.57      3.26 o
   9   5   6       10.52       10.21      1.32 o
  10   5   6        3.39        3.83      1.17 o
  -5   6   6        0.00       -0.46      0.46 o
  -4   6   6        2.40        1.32      0.43 o
  -3   6   6       17.29       19.87      1.72 o
  -2   6   6       28.41       28.98      2.25 o
  -1   6   6        6.24        7.44      1.10 o
   0   6   6      164.97      163.24      4.90 o
   1   6   6       56.00       46.63      2.69 o
   2   6   6        0.22        0.43      0.22 o
   3   6   6        4.69        4.67      0.49 o
   4   6   6       26.21       25.54      1.67 o
   5   6   6        5.69        5.77      0.84 o
   6   6   6      195.09      199.19      5.08 o
   7   6   6       17.11       15.59      1.57 o
   8   6   6       46.04       46.84      2.86 o
   9   6   6       17.73       19.12      1.88 o
  -5   7   6        0.00       -0.04      0.37 o
  -4   7   6        0.01       -0.07      0.69 o
  -3   7   6       17.27       18.74      1.81 o
  -2   7   6        2.16        2.80      0.62 o
  -1   7   6       30.09       27.33      1.66 o
   0   7   6      128.19      128.03      4.65 o
   1   7   6       12.43       11.00      0.98 o
   2   7   6        7.85        7.89      0.80 o
   3   7   6      146.87      141.03      4.29 o
   4   7   6        0.03        0.08      0.27 o
   5   7   6      194.57      183.87      5.65 o
   6   7   6        1.59        1.94      0.58 o
   7   7   6       10.50        8.04      1.17 o
   8   7   6        6.20        6.77      1.11 o
   9   7   6        0.17        0.16      0.27 o
  -4   8   6        3.43        4.95      1.08 o
  -3   8   6        8.59        8.88      1.29 o
  -2   8   6       44.46       44.43      2.51 o
  -1   8   6        7.70        7.32      0.93 o
   0   8   6       11.25       12.52      1.72 o
   1   8   6       87.72       87.59      3.47 o
   2   8   6        8.30        7.44      0.84 o
   3   8   6       28.03       30.66      2.17 o
   4   8   6       94.31       95.14      3.72 o
   5   8   6      102.37       94.08      4.71 o
   6   8   6        7.37        7.36      1.37 o
   7   8   6       29.06       33.98      2.46 o
   8   8   6        0.20        0.31      0.63 o
  -3   9   6        6.77        5.40      1.00 o
  -2   9   6       10.40       14.00      1.87 o
  -1   9   6        0.23        0.21      0.31 o
   0   9   6        0.30        0.20      0.23 o
   1   9   6        0.62        0.25      0.41 o
   2   9   6       27.07       28.30      2.73 o
   3   9   6        9.38        7.94      1.43 o
   4   9   6       67.49       64.35      4.06 o
   5   9   6        4.13        3.42      0.87 o
   6   9   6       14.80       16.85      2.13 o
   7   9   6        0.29        0.99      0.78 o
  -2  10   6        0.49        0.39      0.42 o
  -1  10   6        4.51        3.61      0.90 o
   0  10   6        5.70        3.56      0.97 o
   1  10   6        0.00        0.53      0.50 o
   2  10   6       28.28       28.42      2.45 o
   3  10   6        6.24        8.13      1.55 o
   4  10   6        6.69        4.46      1.12 o
   5  10   6       32.93       35.80      3.23 o
   6  10   6       10.29       11.41      1.87 o
   0  11   6        0.06       -0.17      0.58 o
   1  11   6        9.50        8.04      1.48 o
   2  11   6        0.03       -0.09      0.70 o
   3  11   6        1.35        1.35      0.57 o
   2  -6   7       32.60       32.15      4.08 o
   3  -6   7        0.18       -0.02      0.29 o
   4  -6   7       10.13        7.56      1.64 o
   5  -6   7        1.53        1.23      1.65 o
   0  -5   7       41.27       43.63      3.60 o
   1  -5   7        8.67        7.60      1.32 o
   2  -5   7       10.49       12.01      1.84 o
   3  -5   7       26.47       29.54      2.48 o
   4  -5   7        6.43        6.87      1.51 o
   5  -5   7       24.89       26.21      2.93 o
   6  -5   7        5.10        5.53      1.33 o
   7  -5   7       17.96       16.82      2.32 o
  -2  -4   7       14.35        8.32      1.48 o
  -1  -4   7       43.55       50.69      3.34 o
   0  -4   7       27.16       29.40      2.49 o
   1  -4   7        0.37        1.17      0.81 o
   2  -4   7       40.63       41.34      4.14 o
   3  -4   7        4.27        3.62      1.05 o
   4  -4   7      107.28      106.14      5.59 o
   5  -4   7        2.44        3.02      0.98 o
   6  -4   7        4.40        1.84      1.00 o
   7  -4   7        1.26        1.49      0.76 o
   8  -4   7        5.43        4.47      1.21 o
  -2  -3   7       62.59       58.20      4.15 o
  -1  -3   7       95.62       92.14      6.82 o
   0  -3   7       48.04       47.16      3.00 o
   1  -3   7       79.18       84.60      4.72 o
   2  -3   7        9.11        8.53      1.40 o
   3  -3   7       48.13       47.96      3.38 o
   4  -3   7      125.30      127.27      5.31 o
   5  -3   7      242.86      234.45      7.30 o
   6  -3   7       12.17       13.91      1.34 o
   7  -3   7       29.05       33.24      3.09 o
   8  -3   7        0.45        0.17      0.54 o
   9  -3   7        0.28        0.50      0.41 o
  -3  -2   7        3.27        1.32      0.42 o
  -2  -2   7       25.71       23.33      1.94 o
  -1  -2   7       10.31       11.47      1.86 o
   0  -2   7       21.38       21.49      1.65 o
   1  -2   7      394.61      368.69      8.13 o
   2  -2   7      593.12      610.27     10.45 o
   3  -2   7       41.63       36.23      2.38 o
   4  -2   7       98.94      100.70      3.80 o
   5  -2   7        0.38        0.54      0.37 o
   6  -2   7      125.35      112.35      6.88 o
   7  -2   7       13.71       12.89      1.29 o
   8  -2   7       17.34       17.40      1.63 o
   9  -2   7        1.25        0.41      0.43 o
  10  -2   7       11.67       11.78      1.41 o
  -4  -1   7       19.43       18.88      2.52 o
  -3  -1   7       60.76       57.32      3.61 o
  -2  -1   7        0.11       -0.32      0.32 o
  -1  -1   7        0.91        0.70      0.49 o
   0  -1   7      181.85      197.65      4.89 o
   1  -1   7       12.07       11.59      0.98 o
   2  -1   7      262.91      255.10      6.56 o
   3  -1   7        3.08        2.79      0.63 o
   4  -1   7        0.37        0.03      0.26 o
   5  -1   7      102.30      105.34      3.90 o
   6  -1   7      135.31      128.26      5.74 o
   7  -1   7       24.68       30.01      1.97 o
   8  -1   7       16.45       20.28      1.72 o
   9  -1   7        0.96        0.30      0.36 o
  10  -1   7        0.36        0.02      0.43 o
  -4   0   7       23.66       22.41      2.60 o
  -3   0   7       11.27        8.33      1.48 o
  -2   0   7        6.89        2.77      0.79 o
  -1   0   7        2.95        2.50      0.53 o
   0   0   7      127.75      136.50      4.28 o
   1   0   7      581.10      579.24     12.88 o
   2   0   7       13.70        9.19      1.15 o
   3   0   7        1.26        0.77      0.35 o
   4   0   7        8.38        6.54      0.95 o
   5   0   7       79.86       74.75      3.24 o
   6   0   7        9.79       12.28      1.34 o
   7   0   7      222.48      216.01      9.69 o
   8   0   7        0.95        0.66      0.47 o
   9   0   7        9.71       11.17      1.31 o
  10   0   7        3.44        1.52      0.76 o
  -4   1   7        0.29        0.11      0.44 o
  -3   1   7       19.21       23.14      3.42 o
  -2   1   7      252.57      270.96      7.70 o
  -1   1   7      255.14      275.50      7.15 o
   0   1   7       22.66       18.74      2.43 o
   1   1   7       49.65       53.96      2.09 o
   2   1   7        2.28        1.38      0.65 o
   3   1   7      518.09      480.88     16.86 o
   4   1   7      179.43      178.26      3.56 o
   5   1   7       11.75       13.30      1.06 o
   6   1   7        0.38        0.55      0.38 o
   7   1   7       14.34       14.32      1.47 o
   8   1   7       24.48       27.10      2.18 o
   9   1   7       40.87       37.31      2.98 o
  10   1   7        0.33       -0.14      0.45 o
  -5   2   7        4.87        3.86      0.97 o
  -4   2   7        9.23       12.13      1.81 o
  -3   2   7        0.02       -0.60      0.60 o
  -2   2   7        1.18        1.21      0.53 o
  -1   2   7      228.70      246.40      5.90 o
   0   2   7      466.99      512.95      9.26 o
   1   2   7       32.54       37.61      2.40 o
   2   2   7      206.24      208.14      4.76 o
   3   2   7       52.70       43.59      3.15 o
   4   2   7        6.76        6.30      0.69 o
   5   2   7        0.47        0.02      0.21 o
   6   2   7       76.69       81.48      3.00 o
   7   2   7      145.06      143.67      7.51 o
   8   2   7        7.54        7.66      1.34 o
   9   2   7       15.40       19.61      2.05 o
  10   2   7        0.20        0.18      0.50 o
  -5   3   7        7.77        8.73      1.62 o
  -4   3   7        1.05        1.61      0.61 o
  -3   3   7       13.00       12.60      1.58 o
  -2   3   7       12.03       10.78      1.49 o
  -1   3   7      136.27      142.58      8.22 o
   0   3   7       51.38       50.12      2.90 o
   1   3   7       60.93       59.07      2.85 o
   2   3   7      215.55      220.65      5.46 o
   3   3   7        4.58        4.10      0.51 o
   4   3   7       26.54       25.94      1.54 o
   5   3   7      392.57      403.91      6.96 o
   6   3   7       22.89       24.60      1.91 o
   7   3   7       61.48       56.87      2.73 o
   8   3   7       89.92       98.70      4.32 o
   9   3   7        0.09        0.44      0.71 o
  10   3   7       20.68       24.54      2.49 o
  -5   4   7        3.13        3.33      1.28 o
  -4   4   7        0.45        0.44      0.35 o
  -3   4   7        4.23        1.57      0.46 o
  -2   4   7       21.14       22.74      2.07 o
  -1   4   7       77.90       72.64      5.91 o
   0   4   7      318.43      322.18     15.39 o
   1   4   7      370.41      357.24      8.50 o
   2   4   7       10.56        8.91      0.76 o
   3   4   7        3.25        2.59      0.56 o
   4   4   7       15.98       15.76      0.96 o
   5   4   7        0.00        0.40      0.15 o
   6   4   7     1338.22     1366.34     16.82 o
   7   4   7       20.37       18.68      1.79 o
   8   4   7       39.95       43.11      2.95 o
   9   4   7       21.87       21.85      1.88 o
  10   4   7        8.05        8.73      1.47 o
  -4   5   7        1.40        1.18      0.45 o
  -3   5   7        2.06        3.51      0.76 o
  -2   5   7       63.81       62.85      4.36 o
  -1   5   7       20.78       22.97      3.86 o
   0   5   7      172.63      169.64      5.36 o
   1   5   7        2.57        1.69      0.46 o
   2   5   7       92.98       87.42      2.96 o
   3   5   7        1.44        1.30      0.30 o
   4   5   7       57.93       51.17      3.88 o
   5   5   7      370.14      385.10      7.63 o
   6   5   7       54.97       55.39      3.79 o
   7   5   7        5.45        4.58      0.83 o
   8   5   7       35.85       41.98      2.63 o
   9   5   7       24.30       21.98      1.97 o
  10   5   7        0.76        0.54      0.43 o
  -4   6   7        4.30        5.11      0.97 o
  -3   6   7        2.59        2.17      0.90 o
  -2   6   7        0.18        0.39      0.43 o
  -1   6   7      204.07      198.15      6.37 o
   0   6   7       55.48       49.67      2.55 o
   1   6   7       64.97       63.76      2.60 o
   2   6   7       17.64       16.72      1.17 o
   3   6   7       10.50        9.91      0.85 o
   4   6   7        3.07        1.29      0.53 o
   5   6   7      176.72      187.28      7.11 o
   6   6   7        8.21        8.70      1.04 o
   7   6   7       68.64       76.31      3.28 o
   8   6   7       20.73       21.50      2.38 o
   9   6   7        0.20        0.11      0.54 o
  -4   7   7        0.01       -0.17      0.42 o
  -3   7   7        0.00       -0.48      0.59 o
  -2   7   7        6.47        7.90      1.68 o
  -1   7   7       51.20       48.75      2.82 o
   0   7   7       34.38       32.98      2.15 o
   1   7   7       33.59       28.51      2.02 o
   2   7   7        9.15        7.07      0.79 o
   3   7   7       19.96       19.82      1.21 o
   4   7   7       94.96       96.25      3.86 o
   5   7   7       16.20       16.02      1.43 o
   6   7   7        0.77        1.53      0.44 o
   7   7   7       46.99       55.37      2.92 o
   8   7   7        0.71        0.27      0.58 o
   9   7   7       14.30       15.46      1.74 o
  -3   8   7        0.24        0.55      0.36 o
  -2   8   7       12.59       13.80      1.45 o
  -1   8   7       27.70       24.69      1.74 o
   0   8   7      139.56      137.10      5.36 o
   1   8   7       43.69       45.83      3.12 o
   2   8   7       15.38       19.07      1.88 o
   3   8   7       42.45       44.46      2.81 o
   4   8   7        8.38        8.65      1.23 o
   5   8   7       25.76       24.14      2.20 o
   6   8   7      120.64      120.52      4.99 o
   7   8   7        7.00        4.26      1.00 o
   8   8   7        5.01        6.49      1.11 o
  -2   9   7        1.50        0.99      0.46 o
  -1   9   7        7.14        3.64      1.17 o
   0   9   7       12.07        7.75      1.22 o
   1   9   7       50.31       52.78      3.54 o
   2   9   7       51.34       52.84      3.36 o
   3   9   7        4.78        4.60      1.20 o
   4   9   7       85.45       84.83      4.97 o
   5   9   7        0.71        0.77      0.36 o
   6   9   7        0.61        0.33      0.56 o
   7   9   7        1.89        2.23      0.91 o
  -1  10   7       10.34       10.25      1.93 o
   0  10   7        0.22        0.15      0.41 o
   1  10   7        1.56        0.12      0.54 o
   2  10   7        0.36       -0.99      0.99 o
   3  10   7       17.01       20.95      2.55 o
   4  10   7       14.12       14.12      2.09 o
   5  10   7        2.19        1.17      0.71 o
   2  11   7        2.45        2.04      0.64 o
   3  -5   8        0.05        1.37      0.60 o
   4  -5   8        0.20       -0.28      0.36 o
   5  -5   8        1.42        0.17      0.62 o
   0  -4   8        1.21        1.48      0.84 o
   1  -4   8       36.18       44.21      4.02 o
   2  -4   8        0.24        0.35      0.57 o
   3  -4   8        1.53        2.35      0.84 o
   4  -4   8       17.96       20.97      3.13 o
   5  -4   8        0.08       -0.70      0.71 o
   6  -4   8        4.64        6.52      1.52 o
   7  -4   8       16.64       17.90      2.53 o
  -1  -3   8        9.23        9.53      1.52 o
   0  -3   8       33.05       29.79      3.08 o
   1  -3   8       63.80       64.39      4.56 o
   2  -3   8        1.11        0.62      0.60 o
   3  -3   8       56.31       58.39      3.98 o
   4  -3   8        0.00        0.00      0.67 o
   5  -3   8       28.66       27.71      3.36 o
   6  -3   8       50.34       53.45      3.60 o
   7  -3   8       14.78       15.23      2.01 o
   8  -3   8        0.51       -0.16      0.52 o
  -2  -2   8        4.29        3.42      0.80 o
  -1  -2   8       42.72       44.71      3.22 o
   0  -2   8       40.59       40.18      3.45 o
   1  -2   8       91.72      105.50      5.34 o
   2  -2   8       12.01       15.58      2.49 o
   3  -2   8        2.62        3.66      0.87 o
   4  -2   8       35.58       31.59      2.41 o
   5  -2   8      114.17      115.58      6.22 o
   6  -2   8       13.74       15.54      1.50 o
   7  -2   8        1.99        1.49      0.65 o
   8  -2   8       16.99       19.57      1.64 o
   9  -2   8        5.69        6.32      1.31 o
  -2  -1   8        1.96        1.71      0.83 o
  -1  -1   8       90.62       82.22      4.61 o
   0  -1   8       55.96       53.96      2.71 o
   1  -1   8        9.39       10.21      1.05 o
   2  -1   8        0.22       -0.13      0.55 o
   3  -1   8       69.97       70.50      3.67 o
   4  -1   8       71.69       71.75      3.43 o
   5  -1   8       11.76       10.76      1.25 o
   6  -1   8        5.17        3.22      0.73 o
   7  -1   8        1.24        2.98      0.71 o
   8  -1   8       48.75       43.97      2.83 o
   9  -1   8        5.95        5.69      0.98 o
  -3   0   8       13.45       18.21      2.24 o
  -2   0   8       15.69       15.06      1.77 o
  -1   0   8       49.36       49.11      3.19 o
   0   0   8      349.93      359.42     10.74 o
   1   0   8      119.69      132.48      4.76 o
   2   0   8        8.17        5.58      0.89 o
   3   0   8        7.01        5.45      0.70 o
   4   0   8       21.37       20.24      1.91 o
   5   0   8       13.00        8.74      0.98 o
   6   0   8       62.46       59.49      3.76 o
   7   0   8        0.09       -0.04      0.30 o
   8   0   8        1.77        2.98      0.95 o
   9   0   8       57.90       60.09      3.57 o
  10   0   8        3.07        1.36      0.57 o
  -3   1   8        0.03        0.09      0.43 o
  -2   1   8       80.38       71.67      4.58 o
  -1   1   8       54.45       55.23      3.03 o
   0   1   8       19.62       24.89      1.92 o
   1   1   8       43.69       44.10      2.93 o
   2   1   8      107.97      112.90      5.57 o
   3   1   8       94.82       93.05      4.82 o
   4   1   8        0.12        0.30      0.27 o
   5   1   8        0.43       -0.02      0.33 o
   6   1   8        7.90        9.43      0.99 o
   7   1   8        0.45        0.47      0.34 o
   8   1   8        8.98        7.31      1.20 o
   9   1   8        0.93       -0.18      0.26 o
  10   1   8       14.54       12.56      1.77 o
  -3   2   8        0.92        0.99      0.48 o
  -2   2   8       11.07       10.50      1.36 o
  -1   2   8      247.95      255.00      9.34 o
   0   2   8       61.39       83.49      4.40 o
   1   2   8      217.74      223.29      6.77 o
   2   2   8        5.50        4.38      0.76 o
   3   2   8      111.77      109.92      4.57 o
   4   2   8       59.19       55.66      2.38 o
   5   2   8      178.69      177.17      4.30 o
   6   2   8        7.89        4.13      0.63 o
   7   2   8       16.23       15.80      1.45 o
   8   2   8        5.74        4.91      0.92 o
   9   2   8        0.13       -0.49      0.49 o
  10   2   8       20.30       22.53      2.37 o
  -3   3   8        4.83        7.68      1.20 o
  -2   3   8       15.97       16.47      1.86 o
  -1   3   8       45.15       46.80      3.66 o
   0   3   8       33.16       33.80      2.32 o
   1   3   8       64.38       69.12      4.58 o
   2   3   8      102.53      109.50      3.65 o
   3   3   8      158.76      152.47      3.77 o
   4   3   8        0.03        0.32      0.29 o
   5   3   8        0.26       -0.13      0.28 o
   6   3   8       24.49       21.09      1.62 o
   7   3   8       19.75       17.90      1.56 o
   8   3   8       24.87       25.48      2.23 o
   9   3   8       27.13       30.44      2.56 o
  10   3   8       15.42       15.74      2.14 o
  -3   4   8        7.46        7.06      1.10 o
  -2   4   8        0.02       -0.10      0.43 o
  -1   4   8       18.07       21.69      3.19 o
   0   4   8       29.06       23.76      2.61 o
   1   4   8       31.80       30.96      2.26 o
   2   4   8      204.19      193.61      5.35 o
   3   4   8       43.92       45.80      1.99 o
   4   4   8        0.19        0.65      0.30 o
   5   4   8       48.52       46.96      2.38 o
   6   4   8       32.42       36.76      2.21 o
   7   4   8        4.33        4.23      0.80 o
   8   4   8       58.44       59.11      3.46 o
   9   4   8       34.44       36.82      2.89 o
  10   4   8        6.69        7.56      1.59 o
  -3   5   8       20.12       19.64      2.35 o
  -2   5   8       32.02       41.56      3.75 o
  -1   5   8        1.77        2.00      0.92 o
   0   5   8        0.02        0.48      0.48 o
   1   5   8       80.05       72.90      3.51 o
   2   5   8       11.85       10.01      1.17 o
   3   5   8       11.89       10.69      0.98 o
   4   5   8      446.66      456.24      8.72 o
   5   5   8      270.66      294.45      6.45 o
   6   5   8        0.43        0.42      0.58 o
   7   5   8       84.51       82.51      3.68 o
   8   5   8       36.06       47.44      3.17 o
   9   5   8       28.75       27.18      2.23 o
  -3   6   8       14.44       15.46      1.69 o
  -2   6   8       55.11       57.08      4.32 o
  -1   6   8        1.40        1.77      0.52 o
   0   6   8       67.14       60.12      3.42 o
   1   6   8       14.56       12.21      1.60 o
   2   6   8        2.19        1.77      0.57 o
   3   6   8       11.11       12.08      0.98 o
   4   6   8        0.27        0.70      0.51 o
   5   6   8      121.27      124.38      4.58 o
   6   6   8        1.55        1.21      0.35 o
   7   6   8       16.31       15.14      1.44 o
   8   6   8        0.28        0.45      0.52 o
   9   6   8        8.03        8.10      1.29 o
  -3   7   8        2.90        5.09      1.13 o
  -2   7   8        5.99        4.81      1.46 o
  -1   7   8       40.24       45.02      3.09 o
   0   7   8       40.48       41.56      2.62 o
   1   7   8        5.92        5.12      0.97 o
   2   7   8        0.28        0.23      0.65 o
   3   7   8      142.04      131.91      5.75 o
   4   7   8      162.17      168.86      6.88 o
   5   7   8        0.30        0.25      0.32 o
   6   7   8        1.37        1.75      0.77 o
   7   7   8        2.76        1.32      0.36 o
   8   7   8       19.29       18.78      1.80 o
  -2   8   8        7.02        5.91      0.97 o
  -1   8   8       19.00       23.80      1.89 o
   0   8   8        3.17        1.22      1.28 o
   1   8   8       21.06       16.83      2.06 o
   2   8   8       10.54        9.08      1.37 o
   3   8   8       14.07       13.44      1.67 o
   4   8   8       48.31       47.22      3.04 o
   5   8   8       38.32       39.73      2.73 o
   6   8   8        0.03        0.15      0.45 o
   7   8   8       13.52       16.03      1.86 o
   8   8   8        0.01       -0.35      0.35 o
  -1   9   8        0.65        0.37      0.48 o
   0   9   8       17.11       13.76      1.97 o
   1   9   8       22.97       24.92      3.12 o
   2   9   8        4.74        4.27      1.05 o
   3   9   8       98.00       97.76      5.78 o
   4   9   8        0.33       -0.66      0.66 o
   5   9   8        9.40       10.73      3.37 o
   6   9   8       28.94       30.50      3.11 o
   7   9   8       11.30       12.37      1.95 o
   0  10   8        1.70        0.61      0.57 o
   1  10   8        0.21       -0.83      0.83 o
   2  10   8       34.95       35.57      3.68 o
   3  10   8        7.03        6.72      1.88 o
   4  10   8        3.69        2.72      1.39 o
   5  10   8        7.85        6.73      1.55 o
   1  -3   9        3.23        7.13      1.43 o
   2  -3   9        5.82        6.91      1.58 o
   3  -3   9        3.16        2.53      0.76 o
   4  -3   9        0.26        0.38      0.68 o
   5  -3   9       23.53       21.68      3.39 o
   6  -3   9       36.42       39.59      3.67 o
   7  -3   9        0.86        2.16      0.97 o
   0  -2   9       20.91       22.99      3.22 o
   1  -2   9       84.43       87.12      4.53 o
   2  -2   9        0.05        0.62      0.70 o
   3  -2   9        0.15       -0.37      0.37 o
   4  -2   9       16.86       16.63      2.33 o
   5  -2   9        1.36        1.54      0.81 o
   6  -2   9       51.78       56.58      4.76 o
   7  -2   9      127.99      140.41      6.89 o
   8  -2   9       20.76       24.30      2.88 o
  -1  -1   9        2.34        2.73      0.99 o
   0  -1   9        2.12        1.41      0.78 o
   1  -1   9       12.10       13.32      1.63 o
   2  -1   9      106.05      105.13      5.77 o
   3  -1   9        0.56       -0.62      0.82 o
   4  -1   9        0.89        0.15      0.52 o
   5  -1   9       39.69       39.16      2.70 o
   6  -1   9        7.39        9.08      1.23 o
   7  -1   9       22.31       21.04      1.96 o
   8  -1   9       20.44       18.53      2.35 o
   9  -1   9        4.13        4.96      1.06 o
  -1   0   9       22.83       28.56      2.35 o
   0   0   9        0.03       -0.33      0.33 o
   1   0   9        7.54        8.12      1.29 o
   2   0   9        5.18        4.46      0.92 o
   3   0   9        2.16        1.73      0.60 o
   4   0   9       86.43       86.82      3.98 o
   5   0   9        8.13       11.07      1.50 o
   6   0   9       10.60       11.98      1.27 o
   7   0   9        2.66        3.52      0.63 o
   8   0   9       73.15       72.07      3.68 o
   9   0   9        1.26        1.69      0.65 o
  -2   1   9       62.36       60.12      3.93 o
  -1   1   9        6.78        7.34      1.18 o
   0   1   9       15.95       17.16      1.69 o
   1   1   9        1.50        1.04      0.44 o
   2   1   9        1.70        1.26      0.42 o
   3   1   9       67.74       72.47      4.23 o
   4   1   9       35.28       36.43      2.83 o
   5   1   9        9.70        4.65      0.88 o
   6   1   9       45.92       31.58      3.02 o
   7   1   9       47.23       45.50      3.50 o
   8   1   9        8.55        7.05      1.19 o
   9   1   9       23.92       22.97      2.21 o
  -2   2   9       24.13       31.38      2.80 o
  -1   2   9       90.83      112.99      4.94 o
   0   2   9       37.15       40.17      3.87 o
   1   2   9       44.60       47.63      3.34 o
   2   2   9        3.21        1.56      0.53 o
   3   2   9      108.98      118.96      4.20 o
   4   2   9       10.02       14.19      1.47 o
   5   2   9       15.10       10.12      1.52 o
   6   2   9        7.94        9.97      1.06 o
   7   2   9       15.94       13.54      1.57 o
   8   2   9        4.82        5.10      1.05 o
   9   2   9        9.73       12.78      1.71 o
  10   2   9        0.01        0.35      0.47 o
  -2   3   9       23.89       26.93      2.61 o
  -1   3   9        1.03        0.19      0.54 o
   0   3   9       31.78       32.09      3.19 o
   1   3   9      109.06      121.76      5.19 o
   2   3   9      236.13      257.08      7.35 o
   3   3   9        4.43        6.15      0.91 o
   4   3   9       61.33       59.13      3.40 o
   5   3   9        0.09       -0.16      0.28 o
   6   3   9        1.36        2.38      0.59 o
   7   3   9        1.01        1.34      0.41 o
   8   3   9       15.85       19.58      2.78 o
   9   3   9        1.37        0.98      0.53 o
  10   3   9        7.75        8.99      1.54 o
  -2   4   9       10.25       12.94      1.83 o
  -1   4   9        0.12        0.53      0.30 o
   0   4   9        6.94       10.51      1.71 o
   1   4   9       27.19       25.51      2.25 o
   2   4   9        2.39        1.17      0.48 o
   3   4   9       10.72        8.81      0.94 o
   4   4   9        9.81       11.52      1.06 o
   5   4   9       10.89       12.05      0.98 o
   6   4   9       48.69       43.92      2.46 o
   7   4   9        4.88        6.13      0.97 o
   8   4   9       66.79       59.70      3.47 o
   9   4   9        7.33       10.61      1.57 o
  -2   5   9        5.33        7.42      1.29 o
  -1   5   9        0.16       -0.56      0.65 o
   0   5   9       18.57       18.78      2.17 o
   1   5   9       14.34       12.88      1.68 o
   2   5   9       75.93       75.97      4.17 o
   3   5   9      127.73      122.45      6.43 o
   4   5   9        6.45        4.58      0.65 o
   5   5   9        1.58        0.89      0.54 o
   6   5   9        7.67        6.94      1.07 o
   7   5   9        4.52        4.57      0.85 o
   8   5   9      104.55       99.77      4.45 o
   9   5   9       94.33       88.20      4.72 o
  -2   6   9        2.43        4.20      1.25 o
  -1   6   9        5.91        8.10      1.64 o
   0   6   9        8.80        7.96      1.44 o
   1   6   9        1.64        1.29      0.54 o
   2   6   9       71.59       60.75      3.68 o
   3   6   9       48.25       49.30      4.71 o
   4   6   9        3.98        3.98      1.06 o
   5   6   9       10.72       10.79      1.46 o
   6   6   9        3.39        1.18      0.75 o
   7   6   9        7.53        9.06      1.25 o
   8   6   9       13.06       16.84      1.83 o
   9   6   9        7.64        8.51      1.32 o
  -1   7   9        0.08        0.09      1.11 o
   0   7   9        4.25        2.66      0.96 o
   1   7   9       23.25       23.30      2.83 o
   2   7   9       96.28       90.77      6.74 o
   3   7   9      138.30      152.07      6.56 o
   4   7   9       29.42       25.82      2.50 o
   5   7   9        2.07        1.67      0.64 o
   6   7   9        0.00        0.47      0.35 o
   7   7   9       40.57       47.70      2.78 o
   8   7   9        6.88        5.90      1.01 o
  -1   8   9        6.70        6.56      2.09 o
   0   8   9        0.02        0.28      0.61 o
   1   8   9       28.60       26.08      3.14 o
   2   8   9       21.23       21.69      2.71 o
   3   8   9       16.91       17.14      2.26 o
   4   8   9        6.06        5.64      1.16 o
   5   8   9        1.91        2.89      0.78 o
   6   8   9       15.98       15.26      1.80 o
   7   8   9        8.08        8.81      1.43 o
   0   9   9        0.19       -0.05      0.79 o
   1   9   9        0.27       -0.46      0.69 o
   2   9   9      107.62      111.39      6.56 o
   3   9   9        0.04        0.48      0.64 o
   4   9   9       20.74       24.77      2.89 o
   5   9   9        5.22        5.89      1.37 o
   6   9   9        2.67        1.82      1.11 o
   3  -2  10       10.12       10.73      1.99 o
   4  -2  10        0.48       -0.60      0.63 o
   5  -2  10       56.04       69.24      4.86 o
   6  -2  10       49.05       57.36      5.73 o
   2  -1  10        4.45        3.55      0.87 o
   3  -1  10        1.64        1.20      0.71 o
   4  -1  10       44.36       48.07      3.52 o
   5  -1  10       18.63       26.07      2.92 o
   6  -1  10       29.99       30.28      2.74 o
   7  -1  10       30.39       32.65      3.45 o
   1   0  10        0.79        1.06      0.74 o
   2   0  10        1.11        0.36      0.80 o
   3   0  10       29.39       32.41      2.88 o
   4   0  10        4.33        5.96      1.19 o
   5   0  10       13.21       12.18      1.60 o
   6   0  10       30.21       29.26      2.64 o
   7   0  10       24.06       28.25      3.00 o
   8   0  10        0.13       -0.29      0.74 o
   0   1  10       15.68       18.95      1.90 o
   1   1  10        0.78        0.38      0.41 o
   2   1  10        7.97        7.86      1.41 o
   3   1  10       16.66       18.25      1.92 o
   4   1  10       25.63       28.61      2.78 o
   5   1  10        1.44        2.70      1.06 o
   6   1  10       33.49       30.20      3.11 o
   7   1  10        3.64        1.98      1.52 o
   8   1  10        6.46        6.29      1.36 o
   9   1  10       24.21       18.59      2.92 o
   0   2  10        9.09        5.54      1.74 o
   1   2  10        3.55        3.30      1.50 o
   2   2  10       28.69       29.90      3.52 o
   3   2  10       17.92       16.24      1.67 o
   4   2  10       33.62       37.68      2.58 o
   5   2  10       70.01       70.14      3.95 o
   6   2  10       23.75       19.82      2.51 o
   7   2  10        2.30        2.22      0.89 o
   8   2  10        0.99        1.71      0.82 o
   9   2  10        2.17        1.65      0.44 o
  -1   3  10        2.86        1.88      0.72 o
   0   3  10       11.11       12.42      1.79 o
   1   3  10       86.73       93.72      5.60 o
   2   3  10        4.23        3.98      1.01 o
   3   3  10      157.08      154.47      6.72 o
   4   3  10        0.01        0.29      0.29 o
   5   3  10        5.44        3.81      0.86 o
   6   3  10       57.29       51.87      3.51 o
   7   3  10        9.05        8.78      1.71 o
   8   3  10        0.77        0.52      0.37 o
   9   3  10       28.16       30.56      2.68 o
  -1   4  10        1.18        2.58      1.40 o
   0   4  10        4.19        2.28      1.06 o
   1   4  10        4.68        3.43      0.91 o
   2   4  10       75.12       70.72      3.95 o
   3   4  10       23.09       25.67      1.98 o
   4   4  10        1.01        0.35      0.47 o
   5   4  10       14.20       16.40      1.37 o
   6   4  10        1.06        1.02      0.82 o
   7   4  10        0.54        0.13      0.48 o
   8   4  10        4.96        6.41      1.36 o
   9   4  10       21.71       26.28      2.51 o
   0   5  10        0.19        0.13      0.36 o
   1   5  10        3.00        2.29      1.50 o
   2   5  10       35.76       41.84      2.68 o
   3   5  10        0.94        0.50      0.25 o
   4   5  10       24.95       25.20      2.39 o
   5   5  10        1.09        1.44      0.42 o
   6   5  10        0.16        0.34      0.54 o
   7   5  10       43.56       48.16      4.14 o
   8   5  10       64.10       65.31      3.94 o
   0   6  10        2.61        3.73      1.18 o
   1   6  10       11.48       10.60      1.57 o
   2   6  10        1.66        0.72      0.81 o
   3   6  10        0.15        0.03      0.49 o
   4   6  10       37.14       42.59      3.39 o
   5   6  10       54.58       51.47      3.27 o
   6   6  10        8.37        8.50      1.37 o
   7   6  10        5.90        6.18      1.24 o
   8   6  10       18.28       16.64      1.85 o
   0   7  10       24.89       23.18      5.09 o
   1   7  10        2.05        1.69      0.93 o
   2   7  10        6.92        4.52      1.38 o
   3   7  10        2.62        1.17      0.53 o
   4   7  10        0.34        0.95      0.81 o
   5   7  10        2.25        1.65      0.63 o
   6   7  10        0.76        1.37      0.68 o
   7   7  10        2.41        1.74      0.62 o
   1   8  10       52.39       47.92      4.54 o
   2   8  10        0.63        1.12      0.63 o
   3   8  10        4.28        5.28      1.39 o
   4   8  10        8.19        9.33      1.69 o
   5   8  10        7.69        6.33      1.36 o
   6   8  10        0.00        0.02      0.28 o
   4   0  11       67.20       69.99      5.38 o
   5   0  11       34.24       31.47      3.32 o
   3   1  11        6.83        7.25      1.37 o
   4   1  11       51.30       56.46      4.55 o
   5   1  11        2.64        2.00      1.13 o
   6   1  11       10.18        7.99      1.74 o
   7   1  11       20.37       18.50      2.59 o
   2   2  11        0.14        0.01      0.74 o
   3   2  11       15.95       25.24      2.83 o
   4   2  11       10.12        8.20      1.13 o
   5   2  11       11.11       11.79      1.92 o
   6   2  11        9.25        8.39      1.92 o
   7   2  11        5.80        3.26      1.13 o
   2   3  11       62.47       62.90      4.19 o
   3   3  11       24.11       23.42      2.42 o
   4   3  11        0.17        0.83      0.33 o
   5   3  11       85.73       79.80      3.38 o
   6   3  11        5.71        6.90      1.42 o
   7   3  11        0.00       -0.51      0.65 o
   2   4  11        5.29        2.50      1.39 o
   3   4  11       19.21       18.48      1.91 o
   4   4  11      106.42      110.77      4.00 o
   5   4  11       11.44       11.38      1.58 o
   6   4  11       13.81       13.48      1.95 o
   7   4  11        5.81        7.21      1.70 o
   2   5  11       10.57        8.29      1.49 o
   3   5  11        3.05        2.78      0.91 o
   4   5  11       12.98       13.12      2.03 o
   5   5  11        8.07        9.81      1.50 o
   6   5  11        5.25        4.10      0.95 o
   7   5  11        1.76        2.47      1.10 o
   2   6  11        4.19        2.33      1.39 o
   3   6  11       13.66       15.28      2.63 o
   4   6  11        9.25        9.76      1.77 o
   5   6  11       30.80       32.00      2.81 o
   6   6  11        1.06        0.75      0.53 o
   3   7  11        2.12        2.27      0.96 o
   4   7  11        1.15        0.94      0.50 o
   5   7  11        0.74        0.79      0.59 o
 
